# Supplementary material for: CDK phosphorylation of Sfr1 downregulates Rad51 function in late-meiotic homolog invasions
Source: EMBO J. 2024 Aug 22;43(19):4356–83. doi: 10.1038/s44318-024-00205-2 (PMC11445502; doi:10.1038/s44318-024-00205-2)
Supplement: Supplementary file 2 — Table EV1 [file 44318_2024_205_MOESM2_ESM.xlsx]

## Sheet: Legend
Table EV1. Total signal (integrated density) EGFP-Sfr1. Quantification of EGFP-Sfr1, EGFP-Sfr1-7A and EGFP-Sfr1-7D total intensity in zygotes analyzed by time lapse microscopy. Related to Figure 5.

## Sheet: Table EV1
Table EV1.
Total signal (integrated density) EGFP-Sfr1 (a. u.)
	Mean				SEM
Time point	EGFP-Sfr1	EGFP-Sfr1-7A	EGFP-Sfr1-7D	EGFP-Sfr1 in delta rec12	EGFP-Sfr1	EGFP-Sfr1-7A	EGFP-Sfr1-7D	EGFP-Sfr1 in delta rec12
-120	55976.5	60107	61525	58931.3	2917.93	2838.68	1921.57	2111.2
-115	58244.5	57826.4	61141.3	59355.1	2794.18	3703.77	3014.62	2152.15
-110	59407	60203.1	62348.3	62291.1	2315.98	3142.9	2479.27	1523.24
-105	61334.7	60566.5	66368.4	63314.7	2181.19	2506.79	2655.84	2210.02
-100	59435.7	64483.7	70740.2	66300.5	1968.92	3304.68	3192.56	1990.26
-95	60116.1	64378.9	68869.8	69628.8	1893.21	2705.24	3153.3	2174.66
-90	62559.8	66572.8	67452.2	69559.7	2028.68	2624.23	2702.74	2543.04
-85	62326.3	65289	67439.5	72043.8	1932.47	2801.83	3323.65	2228.3
-80	64559.5	65984.6	67746.1	72862.9	2306.69	2091.95	2611.34	2407.5
-75	62548.1	66522.4	69304	73006.6	2083.82	2751.1	2452.22	2072.91
-70	63983.5	67211	69186	72867.7	2208.55	2068.55	2510.68	2448.87
-65	65472.6	67919.2	68506.1	73193.2	1903.4	2261.7	2202.01	1943.98
-60	64989.4	68435.3	66801	74060.1	2140.22	2294.9	2214.74	1992.91
-55	65514.9	67625.3	67773.4	73987.2	1914.87	2319.48	1972.15	1861.29
-50	63691.1	67797.4	65648.8	73155.9	2094.99	2671.29	1696.72	1927.78
-45	63526	66622.3	67279.3	72065	2121.02	1729.06	1720.84	2176.96
-40	63571.1	66821.2	65331.6	68656.3	1958.08	2521.52	1633.65	3165.23
-35	63022.6	67243.8	63330.2	68857.3	1789.33	2242.33	1778.44	1948.55
-30	61602.9	66157.9	63560.7	68034.8	1561.96	1877.39	1645.36	2226.08
-25	60413.8	64585.3	61882.5	67612.4	1617.45	2207.87	1481.29	2145.12
-20	58876.8	62997.2	60497.5	65056	1503.65	1936.92	1605.98	1918.88
-15	57449.4	61340.2	58768.5	61919.8	1444.73	1645.17	1447.9	1818.78
-10	53436.4	61476.8	57737.6	58178.5	1360.36	2168.59	1418.73	1592.93
-5	50840.6	58050.6	57087.5	52385.6	1364.02	2067.86	1346.52	1360.81
0	46511.9	55167.9	53654.9	46267.4	1497.41	1705.99	1257.16	1470.43
5	40629.8	54739.2	52636.5	40906.7	1795.3	1719.57	1153.68	1462.25
10	37466.9	53817.4	52688.2	35021.1	2153.03	1555.52	1152.53	2083.65
15	35752.9	51922.2	51410.5	28142.9	2561.91	1480.3	1274.96	4600.89
20	37767.2	50992.1	50484	31593.6	3544.58	1619.78	1314.27	6710.03
n and p value
	n	n	n	n	p value	p value	p value	p value
Time point	EGFP-Sfr1	EGFP-Sfr1-7A	EGFP-Sfr1-7D	EGFP-Sfr1 in delta rec12	EGFP-Sfr1/EGFP-Sfr1-7A	EGFP-Sfr1/EGFP-Sfr1-7D	EGFP-Sfr1/EGFP-Sfr1 in delta rec12	EGFP-Sfr1-7D/EGFP-Sfr1-7A
-120	13	9	11	16	0.369022	0.139309	0.485289	0.675025
-115	14	10	13	19	0.927591	0.486844	0.75094	0.490846
-110	17	12	13	20	0.836225	0.397586	0.292346	0.594211
-105	20	12	16	19	0.823971	0.148347	0.527762	0.135034
-100	23	16	15	18	0.171839	0.0029379	0.0155628	0.184751
-95	26	15	18	22	0.194398	0.0154633	0.00179502	0.298736
-90	24	18	20	18	0.225868	0.147943	0.0353816	0.81754
-85	25	16	17	22	0.37374	0.163248	0.00183561	0.626435
-80	27	22	21	20	0.655983	0.365286	0.0182323	0.599716
-75	25	21	22	21	0.2479	0.0401873	0.000990206	0.453721
-70	26	22	25	23	0.297732	0.125379	0.0095795	0.553346
-65	29	24	25	24	0.408247	0.299556	0.00686349	0.853277
-60	28	26	24	25	0.276633	0.560359	0.00334059	0.611801
-55	26	27	25	24	0.487826	0.415191	0.00205542	0.961698
-50	26	26	27	26	0.232126	0.46943	0.0016638	0.496875
-45	28	27	29	27	0.264852	0.17353	0.00692842	0.788957
-40	30	25	27	30	0.306168	0.498128	0.177123	0.617075
-35	30	29	28	28	0.145274	0.903536	0.0312486	0.178915
-30	34	28	31	27	0.0648177	0.391316	0.0181201	0.300548
-25	36	29	31	29	0.12426	0.510621	0.00818962	0.307886
-20	35	29	31	31	0.0930411	0.463879	0.0127352	0.32211
-15	36	28	31	32	0.0803101	0.523534	0.056136	0.243652
-10	36	29	31	34	0.00179187	0.0326602	0.0262366	0.149352
-5	36	26	32	34	0.0035895	0.00184397	0.425842	0.688172
0	36	26	31	34	0.000348105	0.000643052	0.907728	0.469868
5	35	29	32	31	5.16985e-07	6.55303e-07	0.939513	0.305981
10	28	30	31	23	6.72629e-08	3.12838e-08	0.424288	0.560143
15	20	29	31	14	4.79533e-07	2.0456e-07	0.130813	0.793548
20	10	30	30	6	0.000477864	0.000163238	0.384385	0.808425
	26.8621	23.1034	24.7586	24.0345
	mean	mean	mean	mean				p values were calculated based on Student´s t-test (unpaired, two tails)
								p values < 0.05 are highlighted in red
	From 6 to 36 zygotes analyzed at each time point; at least 14 zygotes from time - 100 min to +15 min.
