# Supplementary material for: CDK phosphorylation of Sfr1 downregulates Rad51 function in late-meiotic homolog invasions
Source: EMBO J. 2024 Aug 22;43(19):4356–83. doi: 10.1038/s44318-024-00205-2 (PMC11445502; doi:10.1038/s44318-024-00205-2)
Supplement: Supplementary file 3 — Table EV2 [file 44318_2024_205_MOESM3_ESM.xlsx]

## Sheet: Legend
Table EV2. Skewness EGFP-Sfr1. Quantification of EGFP-Sfr1, EGFP-Sfr1-7A and EGFP-Sfr1-7D skewness in zygotes analyzed by time lapse microscopy. Related to Figure 5.

## Sheet: Table EV2
Table EV2.
Skewness EGFP-Sfr1
	Mean				SEM
Time point	EGFP-Sfr1	EGFP-Sfr1-7A	EGFP-Sfr1-7D	EGFP-Sfr1 in delta rec12	EGFP-Sfr1	EGFP-Sfr1-7A	EGFP-Sfr1-7D	EGFP-Sfr1 in delta rec12
-120	0.441891	0.161439	0.0845809	0.270774	0.0718541	0.0710767	0.0384836	0.0473351
-115	0.388185	0.18408	0.161923	0.153488	0.0818416	0.0562679	0.0485553	0.0396957
-110	0.460472	0.226166	0.0621115	0.139551	0.044444	0.0702242	0.0476222	0.0415998
-105	0.47876	0.240247	0.0645419	0.114669	0.0608351	0.079447	0.0361133	0.0593915
-100	0.46119	0.377377	0.084474	0.103315	0.0503068	0.069901	0.0527326	0.0405754
-95	0.52461	0.362815	0.0251328	0.0341891	0.0584959	0.0824158	0.0447138	0.0478129
-90	0.444885	0.325769	0.048021	0.00402	0.0481572	0.0572941	0.024532	0.0403487
-85	0.493562	0.370626	0.0372494	0.00327864	0.0397304	0.053818	0.0474388	0.03278
-80	0.440067	0.418123	0.0629976	-0.016853	0.0434537	0.0511362	0.0366783	0.0321291
-75	0.375512	0.456463	0.0161409	0.0517948	0.0393075	0.06283	0.0404719	0.0347923
-70	0.447758	0.334091	-0.0279956	0.00145435	0.0356527	0.0541111	0.0352706	0.0401555
-65	0.429149	0.345173	0.0413056	-0.0461979	0.0752715	0.0550893	0.0332764	0.0339006
-60	0.36562	0.265774	0.00977458	-0.040402	0.0587601	0.0378902	0.0311982	0.0300195
-55	0.354542	0.264447	-0.03089	-0.0181796	0.0468246	0.0425889	0.0371203	0.0293813
-50	0.28843	0.210473	0.0143633	-0.0302546	0.0432821	0.0484958	0.0360356	0.0299804
-45	0.242767	0.134193	-0.0504414	-0.0393537	0.0404391	0.0395495	0.0303409	0.0310153
-40	0.186627	0.038284	-0.0264856	-0.00430567	0.0376982	0.0437642	0.0326633	0.0429454
-35	0.103597	0.0743945	-0.0547336	-0.0146546	0.0390273	0.0342602	0.03042	0.0322911
-30	0.132144	0.000434286	-0.106112	0.0019437	0.0395695	0.0397838	0.0289904	0.0335554
-25	0.0965211	0.0363062	-0.0687323	-0.0141438	0.0337567	0.0365723	0.0299482	0.027093
-20	0.0315409	-0.0421314	-0.116881	-0.0516584	0.0293209	0.030342	0.0344692	0.0270969
-15	0.0529547	-0.0111107	-0.156757	0.0037575	0.024911	0.023747	0.0329058	0.0316268
-10	0.0235131	-0.121699	-0.131193	0.00724206	0.0250741	0.0287192	0.0292989	0.0268156
-5	0.0654989	-0.116316	-0.15123	0.0286247	0.0270811	0.0215296	0.0234663	0.0294169
0	0.117868	-0.148196	-0.184634	0.0959662	0.0305023	0.0243751	0.0248835	0.0283656
n and p value
	n	n	n	n	p value	p value	p value	p value	p value
Time point	EGFP-Sfr1	EGFP-Sfr1-7A	EGFP-Sfr1-7D	EGFP-Sfr1 in delta rec12	EGFP-Sfr1/EGFP-Sfr1-7A	EGFP-Sfr1/EGFP-Sfr1-7D	EGFP-Sfr1/EGFP-Sfr1 in delta rec12	EGFP-Sfr1-7D/EGFP-Sfr1 in delta rec12	EGFP-Sfr1-7D/EGFP-Sfr1-7A
-120	13	9	11	16	0.014553	0.000410955	0.049706	0.00884639	0.330707
-115	14	10	13	19	0.0726533	0.0280727	0.00875823	0.893668	0.768041
-110	17	12	13	20	0.00630042	1.55377e-06	7.19022e-06	0.237926	0.062131
-105	20	12	16	19	0.023294	3.94403e-06	0.000128052	0.495951	0.0375788
-100	23	16	15	18	0.323876	1.55997e-05	4.59251e-06	0.775488	0.00249266
-95	26	15	18	22	0.110939	1.62966e-07	8.94941e-08	0.892532	0.000694992
-90	24	18	20	18	0.117805	1.91843e-08	4.82816e-08	0.346887	4.78278e-05
-85	25	16	17	22	0.068825	6.094e-09	3.90607e-12	0.547059	5.66474e-05
-80	27	22	21	20	0.743566	7.45184e-08	4.40342e-10	0.110887	1.61442e-06
-75	25	21	22	21	0.265318	9.25364e-08	2.80358e-07	0.509588	5.14307e-07
-70	26	22	25	23	0.0779609	1.14683e-12	7.92294e-11	0.582883	7.71343e-07
-65	29	24	25	24	0.389726	4.31859e-05	1.90744e-06	0.0717924	1.8482e-05
-60	28	26	24	25	0.166147	5.28508e-06	2.57959e-07	0.252161	4.55384e-06
-55	26	27	25	24	0.160116	5.2792e-08	2.86261e-08	0.790563	3.81689e-06
-50	26	26	27	26	0.236062	1.07799e-05	1.8125e-07	0.347516	0.00197145
-45	28	27	29	27	0.0604974	3.05611e-07	1.08651e-06	0.79937	0.000454497
-40	30	25	27	30	0.0126229	8.9598e-05	0.00146372	0.687639	0.236688
-35	30	29	28	28	0.577057	0.0024799	0.0242139	0.370311	0.0068195
-30	34	28	31	27	0.0234005	1.09225e-05	0.0181205	0.0174387	0.0323494
-25	36	29	31	29	0.232264	0.000597862	0.016247	0.183656	0.0293132
-20	35	29	31	31	0.0875098	0.0015818	0.0428609	0.142097	0.110872
-15	36	28	31	32	0.0733838	2.52942e-06	0.221187	0.000827075	0.000848507
-10	36	29	31	34	0.000307281	0.000145555	0.658669	0.000880864	0.81813
-5	36	26	32	34	6.50438e-06	1.01686e-07	0.358926	1.221e-05	0.287037
0	36	26	31	34	2.47205e-08	2.01078e-10	0.601795	4.41563e-10	0.304733
	27.44	22.08	23.76	24.92
	mean	mean	mean	mean					p values were calculated based on Student´s t-test (unpaired, two tails)
									p values < 0.05 are highlighted in red
	From 9 to 36 zygotes analyzed at each time point; at least 15 zygotes from time - 100 min
