# Supplementary material for: CDK phosphorylation of Sfr1 downregulates Rad51 function in late-meiotic homolog invasions
Source: EMBO J. 2024 Aug 22;43(19):4356–83. doi: 10.1038/s44318-024-00205-2 (PMC11445502; doi:10.1038/s44318-024-00205-2)
Supplement: Supplementary file 4 — Table EV3 [file 44318_2024_205_MOESM4_ESM.xlsx]

## Sheet: Legend
Table EV3. Total signal (integrated density) Rad51-ECFP. Quantification of Rad51-ECFP total intensity in sfr1+, sfr1-7A, sfr1-7D, sfr1-WI and rec12 zygotes analyzed by time lapse microscopy. Related to Appendix Figure S3.

## Sheet: Table EV3
Table EV3.
Total signal (integrated density) Rad51-ECFP (a. u.)
	Mean					SEM
Time point	Rad51-ECFP	Rad51-ECFP in sfr1-7A	Rad51-ECFP in sfr1-7D	Rad51-ECFP in sfr1-WI	Rad51-ECFP in delta rec12	Rad51-ECFP	Rad51-ECFP in sfr1-7A	Rad51-ECFP in sfr1-7D	Rad51-ECFP in sfr1-WI	Rad51-ECFP in delta rec12
-140	44390	42245.1	38966.2	51974.6	45208.6	1833.53	2723.79	4319.55	11384.4	1740.49
-130	46396.2	47260.4	37510.7	43399.3	44462.6	1457.87	2582.71	3366.9	7987.86	1785.96
-120	46711.7	48396.5	40529.4	51976.5	46973.8	1577.31	3040.54	2985.09	7047.42	1238.74
-110	46877.7	47996.8	39913.8	51216.7	49559.2	1425.18	1851.17	3810.23	5079.44	1566.43
-100	47605.8	46144.8	45272.3	50682.6	45279.7	1562.05	1692.45	5288.19	4474.8	1964.81
-90	47391.2	46775.4	46088.9	45751.8	46237.8	1241.41	1817.3	4179.69	3799.41	1204.15
-80	46526.7	45300.7	43746.8	42462.4	46112.6	1280.15	1945.27	2542.6	2690.13	1201.11
-70	45753.8	44540.3	41985.6	41700.7	46039.6	956.483	1833.2	3106.8	2195.73	1216.33
-60	44356	42877.4	41586.6	39970.7	43910.8	1076.46	2003.32	2556.92	2377.86	1096.81
-50	42934.7	42014.8	40571.5	36923.4	41771.9	1228.08	1954.47	2392.98	2134.6	945.204
-40	40473.1	41064.9	38531.5	33479.7	39687.9	1131.16	1408.46	2032.02	1831.02	984.069
-30	38096.3	39424.7	37127.6	34809	37101.6	993.951	1767.12	1751.24	1810.98	951.239
-20	35975	36787.5	35019.3	31865.7	34224.4	1011.04	1277.01	1288	1675.49	814.318
-10	32605.8	35767	32503.1	30116.9	31572.4	931.49	1301.24	1220.41	1537.24	740.719
0	30106.6	33279.3	30603.1	28572.7	28101.1	956.484	1259.65	1019.19	1187.85	691.435
10	27800.3	31701.2	29453.8	27200.6	26429.9	893.639	1531.51	898.723	1317.03	639.235
20	26124.1	30416.1	27270.8	25175.1	25034.4	1030.34	1889.91	760.07	1837.69	669.893
n and p value
	n	n	n	n	n	p value	p value	p value	p value	p value
Time point	Rad51-ECFP	Rad51-ECFP in sfr1-7A	Rad51-ECFP in sfr1-7D	Rad51-ECFP in sfr1-WI	Rad51-ECFP in delta rec12	Rad51-ECFP/Rad51-ECFP in sfr1-7A	Rad51-ECFP/Rad51-ECFP in sfr1-7D	Rad51-ECFP/Rad51-ECFP in sfr1-WI	Rad51-ECFP in sfr1-7D/ Rad51-ECFP in sfr1-WI	Rad51-ECFP/Rad51-ECFP in delta rec12
-140	22	9	8	3	18	0.527862	0.183489	0.23328	0.209905	0.751608
-130	23	11	9	4	20	0.755909	0.00790867	0.525047	0.431183	0.402099
-120	28	12	9	5	23	0.591987	0.0656259	0.268725	0.104156	0.899887
-110	32	13	9	7	28	0.660786	0.0437985	0.263121	0.0903941	0.209658
-100	33	13	11	9	31	0.593118	0.56652	0.419161	0.457217	0.354703
-90	37	16	13	11	37	0.784017	0.687379	0.59412	0.953667	0.506933
-80	38	17	13	11	40	0.598458	0.297834	0.150497	0.732509	0.813939
-70	38	17	15	13	43	0.521411	0.131419	0.0562083	0.942581	0.856549
-60	40	17	16	13	44	0.484766	0.241633	0.0642487	0.6533	0.773497
-50	43	17	17	14	50	0.691646	0.34101	0.0183656	0.274352	0.448663
-40	44	17	18	14	50	0.770868	0.379393	0.00304548	0.0829246	0.599996
-30	44	17	19	14	50	0.495852	0.611754	0.112062	0.373242	0.472065
-20	44	17	19	14	50	0.655665	0.588637	0.0474564	0.139121	0.176613
-10	44	18	19	14	50	0.0645252	0.949939	0.187737	0.227713	0.382441
0	44	18	19	15	50	0.0669756	0.758196	0.393248	0.201968	0.0874383
10	43	18	19	13	46	0.0252143	0.266531	0.737842	0.152985	0.211127
20	40	16	18	11	38	0.0380246	0.483015	0.666677	0.234819	0.383296
	37.4706	15.4706	14.7647	10.8824	39.2941
	mean	mean	mean	mean	mean					p values were calculated based on Student´s t-test (unpaired, two tails)
										p values < 0.05 are highlighted in red
	From 3 to 50 zygotes analyzed at each time point; at least 9 zygotes from time - 100 min to + 20min.
