# Supplementary material for: CDK phosphorylation of Sfr1 downregulates Rad51 function in late-meiotic homolog invasions
Source: EMBO J. 2024 Aug 22;43(19):4356–83. doi: 10.1038/s44318-024-00205-2 (PMC11445502; doi:10.1038/s44318-024-00205-2)
Supplement: Supplementary file 5 — Table EV4 [file 44318_2024_205_MOESM5_ESM.xlsx]

## Sheet: Sheet1
Table EV4. Skewness Rad51-ECFP. Quantification of Rad51-ECFP skewness in sfr1+, sfr1-7A, sfr1-7D, sfr1-WI and rec12 zygotes analyzed by time lapse microscopy. Related to Appendix Figure S3.

## Sheet: Table EV4
Table EV4.
Skewness Rad51-ECFP
	Mean					SEM
Time point	Rad51-ECFP	Rad51-ECFP in sfr1-7A	Rad51-ECFP in sfr1-7D	Rad51-ECFP in sfr1-WI	Rad51-ECFP in delta rec12	Rad51-ECFP	Rad51-ECFP in sfr1-7A	Rad51-ECFP in sfr1-7D	Rad51-ECFP in sfr1-WI	Rad51-ECFP in delta rec12
-140	0.629844	0.694482	0.683684	0.777553	0.498889	0.0485667	0.0654561	0.0617998	0.153855	0.0345301
-130	0.552527	0.535256	0.786956	0.86411	0.43175	0.0328726	0.0846129	0.0622489	0.104819	0.0320826
-120	0.542794	0.538966	0.80743	0.810142	0.465652	0.0376985	0.043707	0.0872784	0.231117	0.0301442
-110	0.595719	0.638735	0.825176	0.959069	0.465393	0.0377151	0.0603985	0.128684	0.18774	0.0211627
-100	0.631434	0.673009	1.12355	1.16646	0.443167	0.0460193	0.0479171	0.0940048	0.181688	0.0337781
-90	0.631847	0.683093	1.23979	0.980295	0.442216	0.0284634	0.0661958	0.0767669	0.0961881	0.020206
-80	0.59343	0.648816	0.988162	1.16062	0.449075	0.0278317	0.0457606	0.0875813	0.185113	0.0263037
-70	0.575586	0.763332	1.06825	1.04611	0.447698	0.0315321	0.0649713	0.100701	0.145376	0.0218478
-60	0.583194	0.802436	0.988282	1.11828	0.4725	0.0237858	0.0640659	0.0874315	0.132774	0.0248841
-50	0.606733	0.775099	0.999598	0.860609	0.44236	0.033313	0.0538317	0.102502	0.0854197	0.0221841
-40	0.560897	0.680791	0.938188	0.868501	0.46884	0.0366882	0.057492	0.0635964	0.0810258	0.0222213
-30	0.625129	0.667205	0.95075	0.923504	0.50352	0.0379864	0.0620836	0.0493252	0.0995382	0.0287518
-20	0.647282	0.581026	0.854722	0.998904	0.5308	0.054087	0.0685483	0.0903064	0.119755	0.0262254
-10	0.573489	0.717481	0.923339	0.796899	0.52784	0.044784	0.105554	0.102645	0.160604	0.0262734
0	0.570276	0.528208	0.82629	1.08985	0.49552	0.0551277	0.0441544	0.0936574	0.181547	0.0268509
10	0.600772	0.464539	0.757529	0.769926	0.508913	0.0430647	0.0521111	0.0778805	0.0890263	0.0287897
20	0.596511	0.577596	0.703971	0.742297	0.566447	0.0362786	0.130208	0.0695869	0.125003	0.0437873
n and p value
	n	n	n	n	n	p value	p value	p value	p value	p value
Time point	Rad51-ECFP	Rad51-ECFP in sfr1-7A	Rad51-ECFP in sfr1-7D	Rad51-ECFP in sfr1-WI	Rad51-ECFP in delta rec12	Rad51-ECFP/Rad51-ECFP in sfr1-7A	Rad51-ECFP/Rad51-ECFP in sfr1-7D	Rad51-ECFP/Rad51-ECFP in sfr1-WI	Rad51-ECFP in sfr1-7D/ Rad51-ECFP in sfr1-WI	Rad51-ECFP/Rad51-ECFP in delta rec12
-140	22	9	8	3	18	0.46288	0.55046	0.31048	0.503258	0.0418648
-130	23	11	9	4	20	0.819001	0.00115025	0.0018062	0.520146	0.0125282
-120	28	12	9	5	23	0.952955	0.0028623	0.0444826	0.989649	0.127769
-110	32	13	9	7	28	0.54542	0.0237152	0.00354384	0.55287	0.00526749
-100	33	13	10	9	30	0.603702	1.07418e-05	0.000149627	0.831394	0.00191531
-90	37	16	13	11	37	0.405987	3.14302e-12	2.00791e-05	0.0441751	7.17674e-07
-80	38	17	13	11	40	0.288139	7.04927e-07	5.01335e-06	0.38517	0.000317962
-70	38	17	15	13	43	0.00491339	1.22241e-07	1.93356e-05	0.899238	0.00107253
-60	40	17	16	13	44	0.000208994	1.1571e-07	7.452e-08	0.405602	0.00194713
-50	43	17	17	14	50	0.0096104	1.44745e-05	0.00145668	0.319125	6.03148e-05
-40	44	17	18	14	50	0.0875585	1.34751e-06	0.000278977	0.497497	0.0300201
-30	44	17	19	14	50	0.562635	7.18053e-06	0.00118353	0.792525	0.0112282
-20	44	17	19	14	50	0.497426	0.0451129	0.00397149	0.334253	0.0471904
-10	44	18	19	14	50	0.142719	0.000529182	0.0667146	0.492937	0.368152
0	44	18	19	15	50	0.645531	0.0166405	0.000509797	0.180101	0.208965
10	43	18	19	13	46	0.0733568	0.0632302	0.0721745	0.918117	0.0761656
20	40	16	18	11	38	0.850096	0.137441	0.129175	0.773372	0.597029
	37.4706	15.4706	14.7059	10.8824	39.2353
	mean	mean	mean	mean	mean					p values were calculated based on Student´s t-test (unpaired, two tails)
										p values < 0.05 are highlighted in red
	From 3 to 50 zygotes analyzed at each time point; at least 9 zygotes from time - 100 min to + 20min.
