# Supplementary material for: CDK phosphorylation of Sfr1 downregulates Rad51 function in late-meiotic homolog invasions
Source: EMBO J. 2024 Aug 22;43(19):4356–83. doi: 10.1038/s44318-024-00205-2 (PMC11445502; doi:10.1038/s44318-024-00205-2)
Supplement: Supplementary file 8 — Movie EV2 [file 44318_2024_205_MOESM8_ESM.zip]

Archive with 7 entries (4 files):
- Movie EV2/
- Movie EV2/Movie EV2 (EGFP-Sfr1 delta rec12).avi
- __MACOSX/
- __MACOSX/Movie EV2/
- __MACOSX/Movie EV2/._Movie EV2 (EGFP-Sfr1 delta rec12).avi
- Movie EV2/Movie EV2 Legend.docx
- __MACOSX/Movie EV2/._Movie EV2 Legend.docx
