# Supplementary material for: CDK phosphorylation of Sfr1 downregulates Rad51 function in late-meiotic homolog invasions
Source: EMBO J. 2024 Aug 22;43(19):4356–83. doi: 10.1038/s44318-024-00205-2 (PMC11445502; doi:10.1038/s44318-024-00205-2)
Supplement: Supplementary file 10 — Movie EV4 [file 44318_2024_205_MOESM10_ESM.zip]

Archive with 7 entries (4 files):
- Movie EV4/
- Movie EV4/Movie EV4 (EGFP-Sfr1-7D).avi
- __MACOSX/
- __MACOSX/Movie EV4/
- __MACOSX/Movie EV4/._Movie EV4 (EGFP-Sfr1-7D).avi
- Movie EV4/Movie EV4 Legend.docx
- __MACOSX/Movie EV4/._Movie EV4 Legend.docx
