# Supplementary material for: CDK phosphorylation of Sfr1 downregulates Rad51 function in late-meiotic homolog invasions
Source: EMBO J. 2024 Aug 22;43(19):4356–83. doi: 10.1038/s44318-024-00205-2 (PMC11445502; doi:10.1038/s44318-024-00205-2)
Supplement: Supplementary file 16 — Source data Fig. 1 [file 44318_2024_205_MOESM16_ESM.zip]

Archive with 50 entries (35 files):
- Figure 1 Source Data/
- Figure 1 Source Data/.DS_Store
- __MACOSX/
- __MACOSX/Figure 1 Source Data/
- __MACOSX/Figure 1 Source Data/._.DS_Store
- Figure 1 Source Data/1A/
- Figure 1 Source Data/1A/.DS_Store
- __MACOSX/Figure 1 Source Data/1A/
- __MACOSX/Figure 1 Source Data/1A/._.DS_Store
- Figure 1 Source Data/1A/1A Meiotic progression.xlsx
- __MACOSX/Figure 1 Source Data/1A/._1A Meiotic progression.xlsx
- Figure 1 Source Data/1A/1A Western blots/
- Figure 1 Source Data/1A/1A Western blots/.DS_Store
- __MACOSX/Figure 1 Source Data/1A/1A Western blots/
- __MACOSX/Figure 1 Source Data/1A/1A Western blots/._.DS_Store
- Figure 1 Source Data/1A/1A Western blots/Experiment 1.tiff
- __MACOSX/Figure 1 Source Data/1A/1A Western blots/._Experiment 1.tiff
- Figure 1 Source Data/1A/1A Western blots/Experiment 2.tiff
- __MACOSX/Figure 1 Source Data/1A/1A Western blots/._Experiment 2.tiff
- Figure 1 Source Data/1A/1A Western blots/Experiment 3.tiff
- __MACOSX/Figure 1 Source Data/1A/1A Western blots/._Experiment 3.tiff
- Figure 1 Source Data/1A/1A Western quantification.xlsx
- __MACOSX/Figure 1 Source Data/1A/._1A Western quantification.xlsx
- Figure 1 Source Data/1B/
- Figure 1 Source Data/1B/.DS_Store
- __MACOSX/Figure 1 Source Data/1B/
- __MACOSX/Figure 1 Source Data/1B/._.DS_Store
- Figure 1 Source Data/1B/1B Western blots/
- Figure 1 Source Data/1B/1B Western blots/.DS_Store
- __MACOSX/Figure 1 Source Data/1B/1B Western blots/
- __MACOSX/Figure 1 Source Data/1B/1B Western blots/._.DS_Store
- Figure 1 Source Data/1B/1B Western blots/Experiment 1.tiff
- __MACOSX/Figure 1 Source Data/1B/1B Western blots/._Experiment 1.tiff
- Figure 1 Source Data/1B/1B Western blots/Experiment 2 and 3.tiff
- __MACOSX/Figure 1 Source Data/1B/1B Western blots/._Experiment 2 and 3.tiff
- Figure 1 Source Data/1B/1B Western quantification.xlsx
- __MACOSX/Figure 1 Source Data/1B/._1B Western quantification.xlsx
- Figure 1 Source Data/1D/
- Figure 1 Source Data/1D/.DS_Store
- __MACOSX/Figure 1 Source Data/1D/
- __MACOSX/Figure 1 Source Data/1D/._.DS_Store
- Figure 1 Source Data/1D/1D Western blots/
- Figure 1 Source Data/1D/1D Western blots/.DS_Store
- __MACOSX/Figure 1 Source Data/1D/1D Western blots/
- __MACOSX/Figure 1 Source Data/1D/1D Western blots/._.DS_Store
- Figure 1 Source Data/1D/1D Western blots/Experiment 1.tiff
- __MACOSX/Figure 1 Source Data/1D/1D Western blots/._Experiment 1.tiff
- Figure 1 Source Data/1D/1D Western blots/Experiment 2.tiff
- __MACOSX/Figure 1 Source Data/1D/1D Western blots/._Experiment 2.tiff
- __MACOSX/._Figure 1 Source Data
