# Supplementary material for: CDK phosphorylation of Sfr1 downregulates Rad51 function in late-meiotic homolog invasions
Source: EMBO J. 2024 Aug 22;43(19):4356–83. doi: 10.1038/s44318-024-00205-2 (PMC11445502; doi:10.1038/s44318-024-00205-2)
Supplement: Supplementary file 16 — Source data Fig. 1 [file 44318_2024_205_MOESM16_ESM.zip › Figure 1 Source Data/1A/1A Meiotic progression.xlsx]

## Sheet: Fig. 1A
Fig. 1A		Meiotic progression (number of nuclei per cell)
		EGFP-Sfr1 (strain CMC1649)
							%				Total
Synchronous meiosis	1 nucleus	2 nuclei	3 nuclei	4 nuclei	n		1 nucleus	2 nuclei	3 nuclei	4 nuclei
Exp 25ºC	282	18	0	0	300		94	6	0	0	100
-N2 O/N 25ºC	299	1	0	0	300		99.6667	0.333333	0	0	100
1 h	300	0	0	0	300		100	0	0	0	100
1.5 h	300	0	0	0	300		100	0	0	0	100
2 h	299	0	0	1	300		99.6667	0	0	0.333333	100
2.5 h	300	0	0	0	300		100	0	0	0	100
3 h	300	0	0	0	300		100	0	0	0	100
3.5 h	300	0	0	0	300		100	0	0	0	100
4 h	299	1	0	0	300		99.6667	0.333333	0	0	100
4.5 h	219	81	0	0	300		73	27	0	0	100
5 h	58	215	6	21	300		19.3333	71.6667	2	7	100
5.5 h	7	93	19	181	300		2.33333	31	6.33333	60.3333	100
6 h	0	2	15	283	300		0	0.666667	5	94.3333	100
7 h	1	1	23	275	300		0.333333	0.333333	7.66667	91.6667	100
8 h	1	5	11	283	300		0.333333	1.66667	3.66667	94.3333	100
