# Supplementary material for: CDK phosphorylation of Sfr1 downregulates Rad51 function in late-meiotic homolog invasions
Source: EMBO J. 2024 Aug 22;43(19):4356–83. doi: 10.1038/s44318-024-00205-2 (PMC11445502; doi:10.1038/s44318-024-00205-2)
Supplement: Supplementary file 16 — Source data Fig. 1 [file 44318_2024_205_MOESM16_ESM.zip › Figure 1 Source Data/1A/1A Western quantification.xlsx]

## Sheet: Fig. 1A
Fig. 1A		Western quantification (arbitrary units, a. u.)
		EGFP-Sfr1 (strain CMC1649)
	Experiment 1	Experiment 2	Experiment 3
Synchronous meiosis	(mean of 2 quantifications)	(mean of 2 quantifications)		mean	S.E.M
Exp 25ºC	0	328.345	388.619	238.988	120.754
-N2 O/N 25ºC	0	447.123	647.426	364.85	191.37
1 h	66.7175	1415.13	824.033	768.628	390.239
1.5 h	468.006	1827.54	1674.91	1323.49	430.003
2 h	1209.16	3925.95	4750.57	3295.23	1069.85
2.5 h	4140.93	7476.49	6923.67	6180.36	1032.13
3 h	5026.99	12528.4	13196.2	10250.5	2618.88
3.5 h	7443.41	13546.5	10161.3	10383.7	1765.31
4 h	6061.26	11929.5	13605.7	10532.2	2287.23
4.5 h	4205.78	9589.19	9445.45	7746.81	1771
5 h	1759.19	4193.93	2290.15	2747.76	739.152
5.5 h	340.521	1249.11	890.669	826.768	264.227
6 h	214.753	571.83	588.841	458.475	121.96
7 h	117.425	195.956	267.719	193.7	43.401
