# Supplementary material for: CDK phosphorylation of Sfr1 downregulates Rad51 function in late-meiotic homolog invasions
Source: EMBO J. 2024 Aug 22;43(19):4356–83. doi: 10.1038/s44318-024-00205-2 (PMC11445502; doi:10.1038/s44318-024-00205-2)
Supplement: Supplementary file 16 — Source data Fig. 1 [file 44318_2024_205_MOESM16_ESM.zip › Figure 1 Source Data/1B/1B Western quantification.xlsx]

## Sheet: Fig. 1B
Fig. 1B		Western quantification (arbitrary units, a.u.)
		EGFP-Sfr1 phosphrorylation in Phostag gels (strain CMC1649)
	Experiment 1		Ratio		Experiment 2		Ratio		Experiment 3		Ratio		mean Ratio	S.E.M.
Synchronous meiosis	EGFP-Sfr1 total	EGFP-Sfr1 phospho	(phosho/total)		EGFP-Sfr1 total	EGFP-Sfr1 phospho	(phosho/total)		EGFP-Sfr1 total	EGFP-Sfr1 phospho	(phosho/total)		(phosho/total)		Synchronous meiosis
2.5 h	4935.36	869.414	0.17616		2702.36	24.242	0.00897066		7620.12	1268.59	0.166478		0.117203	0.0541883	2.5 h
3 h	7631.36	1709.54	0.224014		6278.41	302	0.0481013		10437.5	2893.54	0.277224		0.183113	0.0692315	3 h
3.5 h	8476	3278.41	0.386788		9550.41	577.414	0.0604596		10858.3	4125.71	0.379959		0.275736	0.107656	3.5 h
4 h	11316.5	6124.78	0.541226		10468.5	1881.12	0.179693		12002.5	6609.53	0.550678		0.423866	0.122117	4 h
4.5 h	10322.5	7874.83	0.762877		7053.41	2702	0.383077		6526.83	5148.24	0.788782		0.644912	0.131131	4.5 h
5 h	2346.78	2213.78	0.943327		2763.41	1141.83	0.413195		2858.41	2184.41	0.764205		0.706909	0.155694	5 h
5.5 h	375.828	323.414	0.860537		996.829	371.122	0.372303		1396.54	1004.12	0.719009		0.650616	0.14503	5.5 h
