# Supplementary material for: CDK phosphorylation of Sfr1 downregulates Rad51 function in late-meiotic homolog invasions
Source: EMBO J. 2024 Aug 22;43(19):4356–83. doi: 10.1038/s44318-024-00205-2 (PMC11445502; doi:10.1038/s44318-024-00205-2)
Supplement: Supplementary file 17 — Source data Fig. 2 [file 44318_2024_205_MOESM17_ESM.zip]

Archive with 46 entries (31 files):
- Figure 2 Source Data/
- Figure 2 Source Data/.DS_Store
- __MACOSX/
- __MACOSX/Figure 2 Source Data/
- __MACOSX/Figure 2 Source Data/._.DS_Store
- Figure 2 Source Data/2A/
- Figure 2 Source Data/2A/.DS_Store
- __MACOSX/Figure 2 Source Data/2A/
- __MACOSX/Figure 2 Source Data/2A/._.DS_Store
- Figure 2 Source Data/2A/2A Meiotic progression.xlsx
- __MACOSX/Figure 2 Source Data/2A/._2A Meiotic progression.xlsx
- Figure 2 Source Data/2A/2A Western blots/
- Figure 2 Source Data/2A/2A Western blots/.DS_Store
- __MACOSX/Figure 2 Source Data/2A/2A Western blots/
- __MACOSX/Figure 2 Source Data/2A/2A Western blots/._.DS_Store
- Figure 2 Source Data/2A/2A Western blots/Experiment 1 and 2.tiff
- __MACOSX/Figure 2 Source Data/2A/2A Western blots/._Experiment 1 and 2.tiff
- Figure 2 Source Data/2A/2A Western blots/Experiment 3 and 4.tiff
- __MACOSX/Figure 2 Source Data/2A/2A Western blots/._Experiment 3 and 4.tiff
- Figure 2 Source Data/2A/2A Western quantification.xlsx
- __MACOSX/Figure 2 Source Data/2A/._2A Western quantification.xlsx
- Figure 2 Source Data/2B/
- Figure 2 Source Data/2B/.DS_Store
- __MACOSX/Figure 2 Source Data/2B/
- __MACOSX/Figure 2 Source Data/2B/._.DS_Store
- Figure 2 Source Data/2B/2B Western blots/
- Figure 2 Source Data/2B/2B Western blots/.DS_Store
- __MACOSX/Figure 2 Source Data/2B/2B Western blots/
- __MACOSX/Figure 2 Source Data/2B/2B Western blots/._.DS_Store
- Figure 2 Source Data/2B/2B Western blots/Experiment 1 and 2.tiff
- __MACOSX/Figure 2 Source Data/2B/2B Western blots/._Experiment 1 and 2.tiff
- Figure 2 Source Data/2B/2B Western blots/PPase Experiment 1.tiff
- __MACOSX/Figure 2 Source Data/2B/2B Western blots/._PPase Experiment 1.tiff
- Figure 2 Source Data/2B/2B Western blots/PPase Experiment 2 and 3.tiff
- __MACOSX/Figure 2 Source Data/2B/2B Western blots/._PPase Experiment 2 and 3.tiff
- Figure 2 Source Data/2C/
- Figure 2 Source Data/2C/.DS_Store
- __MACOSX/Figure 2 Source Data/2C/
- __MACOSX/Figure 2 Source Data/2C/._.DS_Store
- Figure 2 Source Data/2C/2C Western blots/
- Figure 2 Source Data/2C/2C Western blots/.DS_Store
- __MACOSX/Figure 2 Source Data/2C/2C Western blots/
- __MACOSX/Figure 2 Source Data/2C/2C Western blots/._.DS_Store
- Figure 2 Source Data/2C/2C Western blots/Kinase assay.tiff
- __MACOSX/Figure 2 Source Data/2C/2C Western blots/._Kinase assay.tiff
- __MACOSX/._Figure 2 Source Data
