# Supplementary material for: CDK phosphorylation of Sfr1 downregulates Rad51 function in late-meiotic homolog invasions
Source: EMBO J. 2024 Aug 22;43(19):4356–83. doi: 10.1038/s44318-024-00205-2 (PMC11445502; doi:10.1038/s44318-024-00205-2)
Supplement: Supplementary file 17 — Source data Fig. 2 [file 44318_2024_205_MOESM17_ESM.zip › Figure 2 Source Data/2A/2A Meiotic progression.xlsx]

## Sheet: Fig. 2A
Fig. 2A		Meiotic progression (number of nuclei per cell)
		EGFP-sfr1 cdc2-asM17 (strain CMC1660)
							%				Total
Synchronous meiosis	1 nucleus	2 nuclei	3 nuclei	4 nuclei	n		1 nucleus	2 nuclei	3 nuclei	4 nuclei
Exp 25ºC	285	15	0	0	300		95	5	0	0	100
-N2 O/N 25ºC	292	8	0	0	300		97.3333	2.66667	0	0	100
1 h	299	0	0	1	300		99.6667	0	0	0.333333	100
1.5 h	300	0	0	0	300		100	0	0	0	100
2 h	300	0	0	0	300		100	0	0	0	100
2.5 h	293	4	0	3	300		97.6667	1.33333	0	1	100
3 h	283	10	2	5	300		94.3333	3.33333	0.666667	1.66667	100
3.5 h	298	2	0	0	300		99.3333	0.666667	0	0	100
4 h	280	20	0	0	300		93.3333	6.66667	0	0	100
4.5 h	151	147	2	0	300		50.3333	49	0.666667	0	100
5 h	44	215	14	27	300		14.6667	71.6667	4.66667	9	100
5.5 h	18	83	37	162	300		6	27.6667	12.3333	54	100
6 h	3	26	29	242	300		1	8.66667	9.66667	80.6667	100
7 h	1	23	55	221	300		0.333333	7.66667	18.3333	73.6667	100
8 h	2	15	49	234	300		0.666667	5	16.3333	78	100
3 h	300	0	0	0	300		100	0	0	0	100
3.5 h	300	0	0	0	300		100	0	0	0	100
4 h	300	0	0	0	300		100	0	0	0	100
4.5 h	299	0	0	1	300		99.6667	0	0	0.333333	100
5 h	300	0	0	0	300		100	0	0	0	100
5.5 h	298	1	0	1	300		99.3333	0.333333	0	0.333333	100
6 h	300	0	0	0	300		100	0	0	0	100
7 h	300	0	0	0	300		100	0	0	0	100
8 h	300	0	0	0	300		100	0	0	0	100
