# Supplementary material for: CDK phosphorylation of Sfr1 downregulates Rad51 function in late-meiotic homolog invasions
Source: EMBO J. 2024 Aug 22;43(19):4356–83. doi: 10.1038/s44318-024-00205-2 (PMC11445502; doi:10.1038/s44318-024-00205-2)
Supplement: Supplementary file 17 — Source data Fig. 2 [file 44318_2024_205_MOESM17_ESM.zip › Figure 2 Source Data/2A/2A Western quantification.xlsx]

## Sheet: Fig. 2A
Fig. 2A		Western quantification (arbitrary units, a.u.)
		EGFP-Sfr1 phosphrorylation in Phostag gels (strain CMC1660, EGFP-sfr1 cdc2-asM17)
	Experiment 1		Ratio		Experiment 2		Ratio		Experiment 3		Ratio		Experiment 4		Ratio		mean Ratio	S.E.M.
Synchronous meiosis	EGFP-Sfr1 total	EGFP-Sfr1 phospho	(phosho/total)		EGFP-Sfr1 total	EGFP-Sfr1 phospho	(phosho/total)		EGFP-Sfr1 total	EGFP-Sfr1 phospho	(phosho/total)		EGFP-Sfr1 total	EGFP-Sfr1 phospho	(phosho/total)		(phosho/total)		Synchronous meiosis
+DMSO 4 h @ 32ºC	28526.5	7639.04	0.267787		17720.3	4045.47	0.228295		22785.3	3612.22	0.158533		27336.5	4440.44	0.162436		0.204263	0.0265418	4 h @ 32ºC +DMSO
+1NM-PP1 4 h @ 32ºC	22107.4	3654.73	0.165317		18228.2	1102.61	0.060489		26027.8	1328.05	0.0510243		24438.7	3038.59	0.124335		0.100291	0.0271077	4 h @ 32ºC +1NM-PP1
