# Supplementary material for: CDK phosphorylation of Sfr1 downregulates Rad51 function in late-meiotic homolog invasions
Source: EMBO J. 2024 Aug 22;43(19):4356–83. doi: 10.1038/s44318-024-00205-2 (PMC11445502; doi:10.1038/s44318-024-00205-2)
Supplement: Supplementary file 18 — Source data Fig. 3 [file 44318_2024_205_MOESM18_ESM.zip]

Archive with 36 entries (25 files):
- Figure 3 Source Data/
- Figure 3 Source Data/.DS_Store
- __MACOSX/
- __MACOSX/Figure 3 Source Data/
- __MACOSX/Figure 3 Source Data/._.DS_Store
- Figure 3 Source Data/3A/
- Figure 3 Source Data/3A/.DS_Store
- __MACOSX/Figure 3 Source Data/3A/
- __MACOSX/Figure 3 Source Data/3A/._.DS_Store
- Figure 3 Source Data/3A/3A Pulldown quantification.xlsx
- __MACOSX/Figure 3 Source Data/3A/._3A Pulldown quantification.xlsx
- Figure 3 Source Data/3A/3A Western blots/
- Figure 3 Source Data/3A/3A Western blots/.DS_Store
- __MACOSX/Figure 3 Source Data/3A/3A Western blots/
- __MACOSX/Figure 3 Source Data/3A/3A Western blots/._.DS_Store
- Figure 3 Source Data/3A/3A Western blots/Experiment 1.tiff
- __MACOSX/Figure 3 Source Data/3A/3A Western blots/._Experiment 1.tiff
- Figure 3 Source Data/3A/3A Western blots/Experiment 2.tiff
- __MACOSX/Figure 3 Source Data/3A/3A Western blots/._Experiment 2.tiff
- Figure 3 Source Data/3A/3A Western blots/Experiment 3.tiff
- __MACOSX/Figure 3 Source Data/3A/3A Western blots/._Experiment 3.tiff
- Figure 3 Source Data/3A/3A Western blots/Experiment 4.tiff
- __MACOSX/Figure 3 Source Data/3A/3A Western blots/._Experiment 4.tiff
- Figure 3 Source Data/3B/
- Figure 3 Source Data/3B/.DS_Store
- __MACOSX/Figure 3 Source Data/3B/
- __MACOSX/Figure 3 Source Data/3B/._.DS_Store
- Figure 3 Source Data/3B/3B Recombination data.xlsx
- __MACOSX/Figure 3 Source Data/3B/._3B Recombination data.xlsx
- Figure 3 Source Data/3C/
- Figure 3 Source Data/3C/3C Recombination data.xlsx
- __MACOSX/Figure 3 Source Data/3C/
- __MACOSX/Figure 3 Source Data/3C/._3C Recombination data.xlsx
- Figure 3 Source Data/3C/~$3C Recombination data.xlsx
- __MACOSX/Figure 3 Source Data/3C/._~$3C Recombination data.xlsx
- __MACOSX/._Figure 3 Source Data
