# Supplementary material for: CDK phosphorylation of Sfr1 downregulates Rad51 function in late-meiotic homolog invasions
Source: EMBO J. 2024 Aug 22;43(19):4356–83. doi: 10.1038/s44318-024-00205-2 (PMC11445502; doi:10.1038/s44318-024-00205-2)
Supplement: Supplementary file 18 — Source data Fig. 3 [file 44318_2024_205_MOESM18_ESM.zip › Figure 3 Source Data/3A/3A Pulldown quantification.xlsx]

## Sheet: Fig. 3A
Fig. 3A	Pulldown quantification (arbitrary units, a. u.)
	Pulldown 1		Ratio		Pulldown 2		Ratio		Pulldown 3		Ratio		Ratio (mean)	S.E.M.
	GST (a. u.)	Rad51 (a. u.)			GST (a. u.)	Rad51 (a. u.)			GST (a. u.)	Rad51 (a. u.)
GST-Sfr1	14973.7	22336	1.49169		4488.28	3657.4	0.814878		6329.18	10885.3	1.71986		1.34214	0.271736	GST-Sfr1
GST-Sfr1-7D	25076.1	159.678	0.00636774		5404.64	112.728	0.0208576		22398.1	0	0		0.00907512	0.00617138	GST-Sfr1-7D
GST-Sfr1-WI	13842.3	817.991	0.0590936		3434.96	420.184	0.122326		25032.8	12164.9	0.485957		0.222459	0.133008	GST-Sfr1-WI
GST-Sfr1-7A	11589	18600.8	1.60504		27349.3	14707.2	0.537754		8755.12	9833.71	1.12319		1.08866	0.308581	GST-Sfr1-7A
