# Supplementary material for: CDK phosphorylation of Sfr1 downregulates Rad51 function in late-meiotic homolog invasions
Source: EMBO J. 2024 Aug 22;43(19):4356–83. doi: 10.1038/s44318-024-00205-2 (PMC11445502; doi:10.1038/s44318-024-00205-2)
Supplement: Supplementary file 18 — Source data Fig. 3 [file 44318_2024_205_MOESM18_ESM.zip › Figure 3 Source Data/3B/3B Recombination data.xlsx]

## Sheet: Fig. 3B
Fig. 3B	Recombination data (crossover levels; leu1-32 X his5-303)
		Leu+ His+ (%)
strains	n	Cross 1	Cross 2	Cross 3	Cross 4	Cross 5	Cross 6	Cross 7	Cross 8	Cross 9	mean	S.E.M.
control sfr1+ (CMC319 X CMC737)	9	9.6571	10.5579	12.6068	12.6625	11.45	10.7636	9.23495	10.151	8.55676	10.6267	0.47368
Δsfr1 (CMC1427 X CMC1408)	7			1.97501	1.89076	1.55	1.67076	1.60256	1.69402	1.8617	1.74926	0.0605659
sfr1-7D (CMC1380 X CMC1381)	9	4.0293	3.08422	5.24434	3.65194	5.67	4.34353	4.67179	4.46753	3.07167	4.24826	0.297978
sfr1-7A (CMC1528 X CMC1529)	4						8.16901	7.15622	9.29487	6.65716	7.81932	0.5838
		Cross 1		Cross 2		Cross 3		Cross 4		Cross 5		Cross 6		Cross 7		Cross 8		Cross 9
strains	n	Total colonies	Leu+ His+	Total colonies	Leu+ His+	Total colonies	Leu+ His+	Total colonies	Leu+ His+	Total colonies	Leu+ His+	Total colonies	Leu+ His+	Total colonies	Leu+ His+	Total colonies	Leu+ His+	Total colonies	Leu+ His+
		(haploid)		(haploid)		(haploid)		(haploid)		(haploid)		(haploid)		(haploid)		(haploid)		(haploid)
control sfr1+ (CMC319 X CMC737)	9	1429	138	2330	246	1404	177	1769	224	1720	197	2174	234	2209	204	2384	242	1753	150
Δsfr1 (CMC1427 X CMC1408)	7					2481	49	1904	36	1872	29	2035	34	1872	30	1889	32	1504	28
sfr1-7D (CMC1380 X CMC1381)	9	2457	99	1686	52	1678	88	2218	81	1639	93	2026	88	1691	79	1925	86	2051	63
sfr1-7A (CMC1528 X CMC1529)	4											2130	174	2138	153	2184	203	2103	140
