# Supplementary material for: CDK phosphorylation of Sfr1 downregulates Rad51 function in late-meiotic homolog invasions
Source: EMBO J. 2024 Aug 22;43(19):4356–83. doi: 10.1038/s44318-024-00205-2 (PMC11445502; doi:10.1038/s44318-024-00205-2)
Supplement: Supplementary file 18 — Source data Fig. 3 [file 44318_2024_205_MOESM18_ESM.zip › Figure 3 Source Data/3C/3C Recombination data.xlsx]

## Sheet: Fig. 3C
Fig. 3C	Recombination data (gene conversion levels; ade6-M26 X ade6-3049)
		Ade+ per 10^4 viable spores
strains	n	Cross 1	Cross 2	Cross 3	Cross 4	Cross 5	Cross 6	mean	S.E.M.
control sfr1+ (CMC1372 X CMC1373)	6	289.721	218.514	236.734	212.665	244.177	227.446	238.209	11.3248
Δsfr1 (CMC1883 X CMC1881)	6	85.8501	48.1368	71.2238	81.7677	74.129	51.6351	68.7904	6.36328
sfr1-7D (CMC1888X CMC1887)	6	150.482	100.596	90.4064	113.788	122.723	117.839	115.972	8.43559
sfr1-7A (CMC1886 X CMC1884)	6	301.438	211.3	211.28	241.987	249.959	234.699	241.777	13.5835
		Cross 1		Cross 2		Cross 3		Cross 4		Cross 5		Cross 6
strains	n	Total colonies	Ade+	Total colonies	Ade+	Total colonies	Ade+	Total colonies	Ade+	Total colonies	Ade+	Total colonies	Ade+
control sfr1+ (CMC1372 X CMC1373)	6	12978	376	10068	220	12419	294	12602	268	13310	325	10508	239
Δsfr1 (CMC1883 X CMC1881)	6	13046	112	12049	58	10811	77	10273	84	12141	90	8715	45
sfr1-7D (CMC1888X CMC1887)	6	14221	214	10736	108	11393	103	11249	128	12793	157	11032	130
sfr1-7A (CMC1886 X CMC1884)	6	13701	413	8566	181	11312	239	10951	265	12162	304	9885	232
