# Supplementary material for: CDK phosphorylation of Sfr1 downregulates Rad51 function in late-meiotic homolog invasions
Source: EMBO J. 2024 Aug 22;43(19):4356–83. doi: 10.1038/s44318-024-00205-2 (PMC11445502; doi:10.1038/s44318-024-00205-2)
Supplement: Supplementary file 19 — Source data Fig. 4 [file 44318_2024_205_MOESM19_ESM.zip]

Archive with 72 entries (51 files):
- Figure 4 Source Data/
- Figure 4 Source Data/.DS_Store
- __MACOSX/
- __MACOSX/Figure 4 Source Data/
- __MACOSX/Figure 4 Source Data/._.DS_Store
- Figure 4 Source Data/4A/
- Figure 4 Source Data/4A/.DS_Store
- __MACOSX/Figure 4 Source Data/4A/
- __MACOSX/Figure 4 Source Data/4A/._.DS_Store
- Figure 4 Source Data/4A/4A images/
- Figure 4 Source Data/4A/4A images/.DS_Store
- __MACOSX/Figure 4 Source Data/4A/4A images/
- __MACOSX/Figure 4 Source Data/4A/4A images/._.DS_Store
- Figure 4 Source Data/4A/4A images/control EGFP-Sfr1/
- Figure 4 Source Data/4A/4A images/control EGFP-Sfr1/C1(DNA)-MAX_1649 3.5.tif
- __MACOSX/Figure 4 Source Data/4A/4A images/control EGFP-Sfr1/
- __MACOSX/Figure 4 Source Data/4A/4A images/control EGFP-Sfr1/._C1(DNA)-MAX_1649 3.5.tif
- Figure 4 Source Data/4A/4A images/control EGFP-Sfr1/C2(Rad51)-MAX_1649 3.5.tif
- __MACOSX/Figure 4 Source Data/4A/4A images/control EGFP-Sfr1/._C2(Rad51)-MAX_1649 3.5.tif
- Figure 4 Source Data/4A/4A images/control EGFP-Sfr1/C3(EGFP-Sfr1)-MAX_1649 3.5.tif
- __MACOSX/Figure 4 Source Data/4A/4A images/control EGFP-Sfr1/._C3(EGFP-Sfr1)-MAX_1649 3.5.tif
- Figure 4 Source Data/4A/4A images/control EGFP-Sfr1/MAX_1649 3.5 (RGB).tif
- __MACOSX/Figure 4 Source Data/4A/4A images/control EGFP-Sfr1/._MAX_1649 3.5 (RGB).tif
- Figure 4 Source Data/4A/4A images/EGFP-Sfr1-7A/
- Figure 4 Source Data/4A/4A images/EGFP-Sfr1-7A/C1(DNA)-MAX_1733 3.5h.tif
- __MACOSX/Figure 4 Source Data/4A/4A images/EGFP-Sfr1-7A/
- __MACOSX/Figure 4 Source Data/4A/4A images/EGFP-Sfr1-7A/._C1(DNA)-MAX_1733 3.5h.tif
- Figure 4 Source Data/4A/4A images/EGFP-Sfr1-7A/C2(Rad51)-MAX_1733 3.5h.tif
- __MACOSX/Figure 4 Source Data/4A/4A images/EGFP-Sfr1-7A/._C2(Rad51)-MAX_1733 3.5h.tif
- Figure 4 Source Data/4A/4A images/EGFP-Sfr1-7A/C3(EGFP-Sfr1-7A)-MAX_1733 3.5.tif
- __MACOSX/Figure 4 Source Data/4A/4A images/EGFP-Sfr1-7A/._C3(EGFP-Sfr1-7A)-MAX_1733 3.5.tif
- Figure 4 Source Data/4A/4A images/EGFP-Sfr1-7A/MAX_1733 3.5h (RGB).tif
- __MACOSX/Figure 4 Source Data/4A/4A images/EGFP-Sfr1-7A/._MAX_1733 3.5h (RGB).tif
- Figure 4 Source Data/4A/4A images/EGFP-Sfr1-7D/
- Figure 4 Source Data/4A/4A images/EGFP-Sfr1-7D/C1(DNA)-MAX_1756 3.5h.tif
- __MACOSX/Figure 4 Source Data/4A/4A images/EGFP-Sfr1-7D/
- __MACOSX/Figure 4 Source Data/4A/4A images/EGFP-Sfr1-7D/._C1(DNA)-MAX_1756 3.5h.tif
- Figure 4 Source Data/4A/4A images/EGFP-Sfr1-7D/C2(Rad51)-MAX_1756 3.5h.tif
- __MACOSX/Figure 4 Source Data/4A/4A images/EGFP-Sfr1-7D/._C2(Rad51)-MAX_1756 3.5h.tif
- Figure 4 Source Data/4A/4A images/EGFP-Sfr1-7D/C3(EGFP-Sfr1-7D)-MAX_1756 3.5h.tif
- __MACOSX/Figure 4 Source Data/4A/4A images/EGFP-Sfr1-7D/._C3(EGFP-Sfr1-7D)-MAX_1756 3.5h.tif
- Figure 4 Source Data/4A/4A images/EGFP-Sfr1-7D/MAX_1756 3.5h (RGB).tif
- __MACOSX/Figure 4 Source Data/4A/4A images/EGFP-Sfr1-7D/._MAX_1756 3.5h (RGB).tif
- Figure 4 Source Data/4A/4A images/EGFP-Sfr1-WI/
- Figure 4 Source Data/4A/4A images/EGFP-Sfr1-WI/.DS_Store
- __MACOSX/Figure 4 Source Data/4A/4A images/EGFP-Sfr1-WI/
- __MACOSX/Figure 4 Source Data/4A/4A images/EGFP-Sfr1-WI/._.DS_Store
- Figure 4 Source Data/4A/4A images/EGFP-Sfr1-WI/C1(DNA)-MAX_1769 3.5h.tif
- __MACOSX/Figure 4 Source Data/4A/4A images/EGFP-Sfr1-WI/._C1(DNA)-MAX_1769 3.5h.tif
- Figure 4 Source Data/4A/4A images/EGFP-Sfr1-WI/C2(Rad51)-MAX_1769 3.5h.tif
- __MACOSX/Figure 4 Source Data/4A/4A images/EGFP-Sfr1-WI/._C2(Rad51)-MAX_1769 3.5h.tif
- Figure 4 Source Data/4A/4A images/EGFP-Sfr1-WI/C3(EGFP-Sfr1-WI)-MAX_1769 3.5h.tif
- __MACOSX/Figure 4 Source Data/4A/4A images/EGFP-Sfr1-WI/._C3(EGFP-Sfr1-WI)-MAX_1769 3.5h.tif
- Figure 4 Source Data/4A/4A images/EGFP-Sfr1-WI/MAX_1769 3.5h (RGB).tif
- __MACOSX/Figure 4 Source Data/4A/4A images/EGFP-Sfr1-WI/._MAX_1769 3.5h (RGB).tif
- Figure 4 Source Data/4A/4A Meiotic progression.xlsx
- __MACOSX/Figure 4 Source Data/4A/._4A Meiotic progression.xlsx
- Figure 4 Source Data/4B/
- Figure 4 Source Data/4B/.DS_Store
- __MACOSX/Figure 4 Source Data/4B/
- __MACOSX/Figure 4 Source Data/4B/._.DS_Store
- Figure 4 Source Data/4B/4B Quantification nuclei with Rad51 foci.xlsx
- __MACOSX/Figure 4 Source Data/4B/._4B Quantification nuclei with Rad51 foci.xlsx
- Figure 4 Source Data/4C/
- Figure 4 Source Data/4C/4C Quantification Rad51 foci number.xlsx
- __MACOSX/Figure 4 Source Data/4C/
- __MACOSX/Figure 4 Source Data/4C/._4C Quantification Rad51 foci number.xlsx
- Figure 4 Source Data/4D/
- Figure 4 Source Data/4D/4D Quantification Rad51 foci intensity.xlsx
- __MACOSX/Figure 4 Source Data/4D/
- __MACOSX/Figure 4 Source Data/4D/._4D Quantification Rad51 foci intensity.xlsx
- __MACOSX/._Figure 4 Source Data
