# Supplementary material for: CDK phosphorylation of Sfr1 downregulates Rad51 function in late-meiotic homolog invasions
Source: EMBO J. 2024 Aug 22;43(19):4356–83. doi: 10.1038/s44318-024-00205-2 (PMC11445502; doi:10.1038/s44318-024-00205-2)
Supplement: Supplementary file 19 — Source data Fig. 4 [file 44318_2024_205_MOESM19_ESM.zip › Figure 4 Source Data/4A/4A Meiotic progression.xlsx]

## Sheet: Fig. 4A
Fig. 4A		Meiotic progression (number of nuclei per cell)
pat1-114 EGFP-sfr1 (CMC1649)							%				Total
Synchronous meiosis	1 nucleus	2 nuclei	3 nuclei	4 nuclei	n		1 nucleus	2 nuclei	3 nuclei	4 nuclei
Exp 25ºC	280	20	0	0	300		93.3333	6.66667	0	0	100
-N2 O/N 25ºC	300	0	0	0	300		100	0	0	0	100
1 h	300	0	0	0	300		100	0	0	0	100
1.5 h	300	0	0	0	300		100	0	0	0	100
2 h	300	0	0	0	300		100	0	0	0	100
2.5 h	300	0	0	0	300		100	0	0	0	100
3 h	300	0	0	0	300		100	0	0	0	100
3.5 h	300	0	0	0	300		100	0	0	0	100
4 h	300	0	0	0	300		100	0	0	0	100
4.5 h	236	63	1	0	300		78.6667	21	0.333333	0	100
5 h	41	235	7	17	300		13.6667	78.3333	2.33333	5.66667	100
5.5 h	8	108	15	169	300		2.66667	36	5	56.3333	100
6 h	2	11	19	268	300		0.666667	3.66667	6.33333	89.3333	100
7 h	5	3	19	273	300		1.66667	1	6.33333	91	100
8 h	1	2	16	281	300		0.333333	0.666667	5.33333	93.6667	100
pat1-114 EGFP-sfr1-7A (CMC1733)							%				Total
Synchronous meiosis	1 nucleus	2 nuclei	3 nuclei	4 nuclei	n		1 nucleus	2 nuclei	3 nuclei	4 nuclei
Exp 25ºC	284	16	0	0	300		94.6667	5.33333	0	0	100
-N2 O/N 25ºC	296	4	0	0	300		98.6667	1.33333	0	0	100
1 h	300	0	0	0	300		100	0	0	0	100
1.5 h	300	0	0	0	300		100	0	0	0	100
2 h	300	0	0	0	300		100	0	0	0	100
2.5 h	300	0	0	0	300		100	0	0	0	100
3 h	300	0	0	0	300		100	0	0	0	100
3.5 h	300	0	0	0	300		100	0	0	0	100
4 h	298	2	0	0	300		99.3333	0.666667	0	0	100
4.5 h	201	99	0	0	300		67	33	0	0	100
5 h	37	231	6	26	300		12.3333	77	2	8.66667	100
5.5 h	5	59	22	214	300		1.66667	19.6667	7.33333	71.3333	100
6 h	7	7	18	268	300		2.33333	2.33333	6	89.3333	100
7 h	0	2	16	282	300		0	0.666667	5.33333	94	100
8 h	0	2	18	280	300		0	0.666667	6	93.3333	100
pat1-114 EGFP-sfr1-7D (CMC1756)							%				Total
Synchronous meiosis	1 nucleus	2 nuclei	3 nuclei	4 nuclei	n		1 nucleus	2 nuclei	3 nuclei	4 nuclei
Exp 25ºC	284	16	0	0	300		94.6667	5.33333	0	0	100
-N2 O/N 25ºC	294	6	0	0	300		98	2	0	0	100
1 h	300	0	0	0	300		100	0	0	0	100
1.5 h	300	0	0	0	300		100	0	0	0	100
2 h	300	0	0	0	300		100	0	0	0	100
2.5 h	300	0	0	0	300		100	0	0	0	100
3 h	300	0	0	0	300		100	0	0	0	100
3.5 h	300	0	0	0	300		100	0	0	0	100
4 h	300	0	0	0	300		100	0	0	0	100
4.5 h	194	106	0	0	300		64.6667	35.3333	0	0	100
5 h	43	238	5	14	300		14.3333	79.3333	1.66667	4.66667	100
5.5 h	11	59	49	181	300		3.66667	19.6667	16.3333	60.3333	100
6 h	3	17	34	246	300		1	5.66667	11.3333	82	100
7 h	3	10	25	262	300		1	3.33333	8.33333	87.3333	100
8 h	1	7	20	272	300		0.333333	2.33333	6.66667	90.6667	100
pat1-114 EGFP-sfr1-7WI (CMC1769)							%				Total
Synchronous meiosis	1 nucleus	2 nuclei	3 nuclei	4 nuclei	n		1 nucleus	2 nuclei	3 nuclei	4 nuclei
Exp 25ºC	290	10	0	0	300		96.6667	3.33333	0	0	100
-N2 O/N 25ºC	296	4	0	0	300		98.6667	1.33333	0	0	100
1 h	300	0	0	0	300		100	0	0	0	100
1.5 h	300	0	0	0	300		100	0	0	0	100
2 h	300	0	0	0	300		100	0	0	0	100
2.5 h	300	0	0	0	300		100	0	0	0	100
3 h	300	0	0	0	300		100	0	0	0	100
3.5 h	300	0	0	0	300		100	0	0	0	100
4 h	300	0	0	0	300		100	0	0	0	100
4.5 h	259	41	0	0	300		86.3333	13.6667	0	0	100
5 h	58	229	6	7	300		19.3333	76.3333	2	2.33333	100
5.5 h	16	84	25	175	300		5.33333	28	8.33333	58.3333	100
6 h	1	9	20	270	300		0.333333	3	6.66667	90	100
7 h	0	4	18	278	300		0	1.33333	6	92.6667	100
8 h	3	2	15	280	300		1	0.666667	5	93.3333	100
