# Supplementary material for: CDK phosphorylation of Sfr1 downregulates Rad51 function in late-meiotic homolog invasions
Source: EMBO J. 2024 Aug 22;43(19):4356–83. doi: 10.1038/s44318-024-00205-2 (PMC11445502; doi:10.1038/s44318-024-00205-2)
Supplement: Supplementary file 19 — Source data Fig. 4 [file 44318_2024_205_MOESM19_ESM.zip › Figure 4 Source Data/4B/4B Quantification nuclei with Rad51 foci.xlsx]

## Sheet: Fig. 4B
Fig. 4B		Number of nuclei with Rad51 foci
		Rad51 foci						Rad51 foci (%)
		without	with	n				without	with	total
pat1-114 EGFP-sfr1 (CMC1649)	3h	22	26	48		pat1-114 EGFP-sfr1 (CMC1649)	3h	45.8333	54.1667	100
	3.5h	7	43	50			3.5h	14	86	100
	4h	17	37	54			4h	31.4815	68.5185	100
	4.5h	32	18	50			4.5h	64	36	100
pat1-114 EGFP-sfr1-7A (CMC1733)	3h	29	29	58		pat1-114 EGFP-sfr1-7A (CMC1733)	3h	50	50	100
	3.5h	8	54	62			3.5h	12.9032	87.0968	100
	4h	9	44	53			4h	16.9811	83.0189	100
	4.5h	22	18	40			4.5h	55	45	100
pat1-114 EGFP-sfr1-7D (CMC1756)	3h	47	0	47		pat1-114 EGFP-sfr1-7D (CMC1756)	3h	100	0	100
	3.5h	49	7	56			3.5h	87.5	12.5	100
	4h	42	11	53			4h	79.2453	20.7547	100
	4.5h	50	2	52			4.5h	96.1538	3.84615	100
pat1-114 EGFP-sfr1-7WI (CMC1769)	3h			0		pat1-114 EGFP-sfr1-7WI (CMC1769)	3h
	3.5h	48	0	48			3.5h	100	0	100
	4h	55	1	56			4h	98.2143	1.78571	100
	4.5h			0			4.5h
