# Supplementary material for: CDK phosphorylation of Sfr1 downregulates Rad51 function in late-meiotic homolog invasions
Source: EMBO J. 2024 Aug 22;43(19):4356–83. doi: 10.1038/s44318-024-00205-2 (PMC11445502; doi:10.1038/s44318-024-00205-2)
Supplement: Supplementary file 19 — Source data Fig. 4 [file 44318_2024_205_MOESM19_ESM.zip › Figure 4 Source Data/4C/4C Quantification Rad51 foci number.xlsx]

## Sheet: Fig. 4C
Fig. 4C		Number of Rad51 foci per nucleus
pat1-114 EGFP-sfr1 (CMC1649)	3h	3.5h	4h	4.5h		pat1-114 EGFP-sfr1-7A (CMC1733)	3h	3.5h	4h	4.5h		pat1-114 EGFP-sfr1-7D (CMC1756)	3h	3.5h	4h	4.5h
nucleus 1	4	4	5	4			1	9	3	4				2	1	1	nucleus 1
nucleus 2	2	3	3	2			5	5	5	1				4	1	4	nucleus 2
nucleus 3	1	5	5	1			2	9	4	6				1	2		nucleus 3
nucleus 4	1	6	7	2			3	8	8	10				1	2		nucleus 4
nucleus 5	5	7	2	4			3	9	2	7				1	1		nucleus 5
nucleus 6	5	7	4	2			2	6	6	4				9	1		nucleus 6
nucleus 7	1	4	7	1			4	9	2	4				2	1		nucleus 7
nucleus 8	2	5	5	5			2	2	3	10					1		nucleus 8
nucleus 9	4	5	5	2			2	5	1	4					2		nucleus 9
nucleus 10	4	12	4	6			3	6	6	2					4		nucleus 10
nucleus 11	2	6	2	2			5	3	5	5					4		nucleus 11
nucleus 12	3	11	7	4			3	2	3	3							nucleus 12
nucleus 13	4	2	4	5			1	5	3	1							nucleus 13
nucleus 14	2	5	7	1			1	9	2	1							nucleus 14
nucleus 15	5	10	5	2			3	3	3	2							nucleus 15
nucleus 16	2	5	3	4			7	4	2	1							nucleus 16
nucleus 17	3	9	2	1			5	7	5	1							nucleus 17
nucleus 18	6	5	8	4			1	6	2	1							nucleus 18
nucleus 19	3	6	1				2	7	3								nucleus 19
nucleus 20	5	2	3				3	6	5								nucleus 20
nucleus 21	2	5	8				3	10	5								nucleus 21
nucleus 22	3	2	4				5	4	7								nucleus 22
nucleus 23	4	5	3				10	1	5								nucleus 23
nucleus 24	4	1	4				1	4	8								nucleus 24
nucleus 25	7	5	10				3	12	6								nucleus 25
nucleus 26	1	5	6				2	3	4								nucleus 26
nucleus 27		3	9				1	3	7								nucleus 27
nucleus 28		3	8				7	10	7								nucleus 28
nucleus 29		1	1				3	9	4								nucleus 29
nucleus 30		5	3					7	2								nucleus 30
nucleus 31		2	2					6	1								nucleus 31
nucleus 32		3	1					10	3								nucleus 32
nucleus 33		3	1					4	6								nucleus 33
nucleus 34		3	1					6	7								nucleus 34
nucleus 35		3	5					11	3								nucleus 35
nucleus 36		4	5					1	10								nucleus 36
nucleus 37		6	3					7	10								nucleus 37
nucleus 38		12						6	4								nucleus 38
nucleus 39		3						6	1								nucleus 39
nucleus 40		8						5	5								nucleus 40
nucleus 41		5						6	9								nucleus 41
nucleus 42		10						6	1								nucleus 42
nucleus 43		3						7	2								nucleus 43
nucleus 44								7	2								nucleus 44
nucleus 45								5									nucleus 45
nucleus 46								10									nucleus 46
nucleus 47								5									nucleus 47
nucleus 48								7									nucleus 48
nucleus 49								3									nucleus 49
nucleus 50								7									nucleus 50
nucleus 51								5									nucleus 51
nucleus 52								3									nucleus 52
nucleus 53								4									nucleus 53
nucleus 54								10									nucleus 54
media	3.26923	5.09302	4.40541	2.88889			3.2069	6.11111	4.36364	3.72222				2.85714	1.81818	2.5
		number of Rad51 foci per nucleus
		media	n	S.E.M.
pat1-114 EGFP-sfr1 (CMC1649)	3h	3.26923	26	0.321332
	3.5h	5.09302	43	0.425923
	4h	4.40541	37	0.403549
	4.5h	2.88889	18	0.378239
pat1-114 EGFP-sfr1-7A (CMC1733)	3h	3.2069	29	0.395103
	3.5h	6.11111	54	0.359232
	4h	4.36364	44	0.369405
	4.5h	3.72222	18	0.694542
pat1-114 EGFP-sfr1-7D (CMC1756)	3h
	3.5h	2.85714	7	1.1004
	4h	1.81818	11	0.352089
	4.5h	2.5	2	1.5
