# Supplementary material for: CDK phosphorylation of Sfr1 downregulates Rad51 function in late-meiotic homolog invasions
Source: EMBO J. 2024 Aug 22;43(19):4356–83. doi: 10.1038/s44318-024-00205-2 (PMC11445502; doi:10.1038/s44318-024-00205-2)
Supplement: Supplementary file 19 — Source data Fig. 4 [file 44318_2024_205_MOESM19_ESM.zip › Figure 4 Source Data/4D/4D Quantification Rad51 foci intensity.xlsx]

## Sheet: Fig. 4D
Fig. 4D		Intensity of Rad51 foci (a. u.)
pat1-114 EGFP-sfr1 (CMC1649)	3h	3.5h	4h	4.5h		pat1-114 EGFP-sfr1-7A (CMC1733)	3h	3.5h	4h	4.5h		pat1-114 EGFP-sfr1-7D (CMC1756)	3h	3.5h	4h	4.5h
focus 1	4139.48	3945.33	3923.9	2953.76			4093.29	4025.76	4101.48	2885.76				4100.81	4261.71	4130	focus 1
focus 2	4172.57	4082.43	4050.33	3263.1			4134	4053.9	4191.67	4028.76				4152	4267.9	4719.76	focus 2
focus 3	4177.19	4129.43	4097.67	3977.29			4146.9	4065.43	4252.05	4054.71				4167.86	4282.81	4761.9	focus 3
focus 4	4178.52	4180.57	4139.52	4085.9			4151.05	4085.14	4284.05	4188.1				4182.33	4355.24	5007.95	focus 4
focus 5	4185.9	4186.29	4158.43	4223.81			4198.81	4091.1	4313.52	4211.38				4186.62	4611.67	5597.81	focus 5
focus 6	4280.1	4194.62	4158.71	4223.81			4199.33	4107.71	4322.62	4296.14				4231.9	4843.81		focus 6
focus 7	4286.81	4227.1	4253.9	4239.95			4212.48	4111.9	4338.33	4303.05				4244.95	4846.19		focus 7
focus 8	4312.62	4253.29	4255.19	4239.95			4214.33	4120.76	4361.57	4354.71				4330.1	4858.29		focus 8
focus 9	4320.19	4277.14	4310.67	4302.48			4230.76	4121.14	4371	4368.67				4379.57	4934.19		focus 9
focus 10	4325.52	4292.52	4332.9	4308.29			4235.05	4122.67	4371.76	4433.14				4425.62	4936		focus 10
focus 11	4345.43	4301.24	4337.86	4323.29			4257.43	4124.86	4378.9	4606.57				4433.62	5101.81		focus 11
focus 12	4346.48	4304.9	4337.86	4327.9			4309.1	4128.38	4414.14	4651.76				4560.81	5198.48		focus 12
focus 13	4358.38	4321.38	4350.24	4327.9			4310.05	4130.1	4426.67	4740.48				4604.08	5212.38		focus 13
focus 14	4367.82	4321.42	4380.81	4341.52			4312.19	4135.43	4476.57	4782.95				4700.19	5229.29		focus 14
focus 15	4376.95	4331.33	4410.71	4341.9			4350.05	4142.76	4492.1	4786.71				4828.9	5238.57		focus 15
focus 16	4390.71	4336.43	4454.48	4384.29			4353	4148.48	4522.24	4802.33				4910.03	5505.1		focus 16
focus 17	4402.24	4338.48	4476.1	4409.19			4376.95	4150.38	4543.67	4854.9				5878.14	5510.62		focus 17
focus 18	4410.62	4346.29	4481.67	4409.19			4385.1	4160.1	4565.76	4864.38				6181.85	5659.71		focus 18
focus 19	4426.33	4363.57	4493.33	4427.38			4409.1	4168.62	4572.1	4897.57				7131.76	5931.52		focus 19
focus 20	4428.33	4382.05	4494.95	4468.9			4440.48	4172.29	4577.14	4899.81				7235.43	6748.95		focus 20
focus 21	4530.76	4388.67	4503.14	4549.38			4443.62	4181	4615.33	4965.62							focus 21
focus 22	4570.48	4403.95	4527.67	4649.76			4474.86	4201.57	4641.81	4994.19							focus 22
focus 23	4589.95	4407.14	4533.48	4714.95			4476.95	4204.05	4648.24	5009.29							focus 23
focus 24	4638.33	4421.15	4537.76	4723.71			4485.05	4206.62	4648.38	5009.9							focus 24
focus 25	4665.62	4438.7	4561.48	4796.67			4491.62	4214.52	4654.86	5018.81							focus 25
focus 26	4691.38	4459.86	4573.33	4813.43			4500.57	4225.43	4684.95	5076.29							focus 26
focus 27	4697.24	4478.43	4581.48	4871.67			4550.62	4227.24	4717.38	5089							focus 27
focus 28	4711.86	4479.71	4584.48	4916.19			4563.24	4229.9	4740.24	5089.52							focus 28
focus 29	4748.38	4490.43	4592.43	4978.14			4567	4235.38	4754.24	5122.24							focus 29
focus 30	4750.05	4496.43	4645.19	4988.19			4579.05	4260.29	4756.62	5148.24							focus 30
focus 31	4751.33	4496.81	4669.05	5002.33			4601.43	4262.62	4757.14	5200.24							focus 31
focus 32	4803.29	4500.38	4705.05	5108.14			4610.29	4268.24	4774.38	5225.71							focus 32
focus 33	4838.71	4529.24	4720.14	5180.38			4623.52	4280.95	4780.67	5370.52							focus 33
focus 34	4849.62	4536.48	4763.52	5191.48			4696.71	4290.51	4783.43	5379.95							focus 34
focus 35	4859.24	4538.62	4767.1	5230.43			4710.62	4298.43	4826.86	5532.57							focus 35
focus 36	4867.33	4542.48	4777.38	5346			4734.1	4302.62	4835.1	5564.81							focus 36
focus 37	4907.9	4544.38	4794.05	5422			4783.62	4324.52	4849.9	5587.1							focus 37
focus 38	4936.19	4554.76	4795.29	5546.67			4804.67	4325.24	4851.43	5616.71							focus 38
focus 39	4968.17	4594.52	4797	5611.81			4809.14	4344.38	4861.29	5624.05							focus 39
focus 40	4989.62	4622.48	4803.48	5726.81			4890.33	4352.62	4883.29	5630.43							focus 40
focus 41	5011.71	4631.43	4845.05	5727			4931.29	4352.95	4943.62	5645.48							focus 41
focus 42	5065.86	4670.19	4859.81	5935.05			4956.24	4379.62	4955.05	5768.48							focus 42
focus 43	5075.1	4672.71	4867.1	5964.1			4973	4386	4957.62	5844.67							focus 43
focus 44	5156.38	4680.1	4878.62	5982.33			5006.52	4394.52	4982.24	5994.86							focus 44
focus 45	5227.76	4728.38	4888.86	6022.81			5010.44	4398.71	4996.14	6113.9							focus 45
focus 46	5249.1	4738.38	4921	6082.76			5036.38	4398.76	5036.29	6151.05							focus 46
focus 47	5262.24	4739.33	4934.95	6454.19			5040.71	4402	5092	6157							focus 47
focus 48	5292	4767.55	4952	6506.86			5047.57	4402.14	5107.1	6384.95							focus 48
focus 49	5332.43	4774.76	4958.33	6609.95			5091.33	4405.57	5111.38	6398.48							focus 49
focus 50	5349.48	4782.05	4991.62	6659.86			5092.81	4409.95	5116.81	6613.86							focus 50
focus 51	5355.95	4788.05	5010.19	8952.29			5115.62	4413.71	5130.86	6614.48							focus 51
focus 52	5359.52	4797.62	5016.29	10400.3			5121.24	4429.14	5139.38	6963.29							focus 52
focus 53	5469.62	4800.81	5016.33				5142.81	4460.67	5162.95	7003.9							focus 53
focus 54	5475.43	4804.71	5030.86				5152.81	4462.24	5246.29	7097.29							focus 54
focus 55	5489.43	4832.52	5144.33				5227.62	4475.95	5302.76	7162.81							focus 55
focus 56	5612.92	4851.76	5184.57				5269.1	4487	5323.62	7335.62							focus 56
focus 57	5631.43	4855.24	5187.57				5276.29	4488.05	5359.38	7628.38							focus 57
focus 58	5632.81	4861.29	5224.81				5281.1	4505.38	5423.67	7949.19							focus 58
focus 59	5679.57	4868.76	5229.14				5291.76	4506.1	5449.57	8111.71							focus 59
focus 60	5750	4876.24	5240.43				5329.19	4507.67	5450.33	8152							focus 60
focus 61	5782.57	4906.9	5260.38				5373.14	4507.76	5459.95	8200.86							focus 61
focus 62	5786.05	4936.24	5266.19				5373.67	4507.81	5482	8560.95							focus 62
focus 63	5807.57	4939.14	5306.33				5454.67	4513.95	5489.76	9068.71							focus 63
focus 64	5809.81	4965.05	5377.86				5459.94	4519.1	5491.57	9618.33							focus 64
focus 65	5856.67	4965.43	5395.48				5489.86	4525.1	5498.1	10170.2							focus 65
focus 66	5876.95	4975.48	5451.33				5502.81	4547.62	5566.71	10459.1							focus 66
focus 67	5942.9	4978.14	5460				5554.62	4570	5574.9	15702.4							focus 67
focus 68	5970	4992.24	5483				5571.38	4572.76	5632.71								focus 68
focus 69	6005.86	5002.05	5570.57				5633.81	4592.9	5673.29								focus 69
focus 70	6074.71	5015.9	5612.05				5634.14	4610.57	5725.48								focus 70
focus 71	6096.43	5022.24	5642.38				5721.57	4613.33	5736.57								focus 71
focus 72	6123.19	5028.81	5697.62				5766.43	4619.1	5759.81								focus 72
focus 73	6215.48	5037.1	5716.19				5776.33	4653.1	5772.33								focus 73
focus 74	6362.67	5038.53	5728.14				5806.29	4659.95	5819								focus 74
focus 75	6450.57	5111.76	5758.29				5822.95	4662.76	5848.33								focus 75
focus 76	6471.19	5122.33	5770				5853.76	4665.48	5857.76								focus 76
focus 77	6481.29	5133.05	5787.67				5889.33	4672.9	5862.29								focus 77
focus 78	6520.43	5133.9	5831				5897.33	4686.95	5874.62								focus 78
focus 79	7086.43	5200.62	5834.29				6089.52	4701.76	5894.62								focus 79
focus 80	7145.71	5213.67	5867.95				6106.71	4704.9	5946.33								focus 80
focus 81	7324.52	5260.48	5889.67				6184.1	4706.86	5965.29								focus 81
focus 82	7761.24	5264.43	5909.71				6195.05	4707.1	5978.05								focus 82
focus 83	7773.1	5271.29	5922.9				6315.95	4732.76	5980.71								focus 83
focus 84	8157.48	5281.95	5927.57				6558.33	4755.76	5986.29								focus 84
focus 85	8767	5291.48	5952.52				6656.38	4758.05	6019.19								focus 85
focus 86		5294.9	5968.86				6690.9	4758.57	6061.38								focus 86
focus 87		5298.71	6061.95				6877.57	4768.57	6076.33								focus 87
focus 88		5319.1	6122.67				7028.67	4773.05	6077.38								focus 88
focus 89		5324.52	6128.14				7455.52	4780.9	6135.43								focus 89
focus 90		5328.24	6140.38				7690.95	4782.76	6269.14								focus 90
focus 91		5336.33	6161.43				7713.86	4783.81	6285.14								focus 91
focus 92		5356.81	6198.71				8263.9	4798.1	6293.1								focus 92
focus 93		5368.29	6222.05				9217.48	4798.14	6314.9								focus 93
focus 94		5370.43	6237.62					4800.95	6379.81								focus 94
focus 95		5380.1	6267.33					4826.19	6381.24								focus 95
focus 96		5399.38	6294.1					4832	6382.38								focus 96
focus 97		5402.33	6305.14					4848.14	6389.86								focus 97
focus 98		5422.95	6319.48					4857.29	6396.71								focus 98
focus 99		5427	6376.52					4859.86	6398.86								focus 99
focus 100		5440.62	6448.52					4862.86	6406.05								focus 100
focus 101		5466.9	6473.95					4867.38	6439.48								focus 101
focus 102		5481.48	6536.71					4871.38	6457.1								focus 102
focus 103		5534.9	6550.52					4884.1	6484.1								focus 103
focus 104		5544	6551.57					4903.43	6514.29								focus 104
focus 105		5552.57	6586					4924.71	6528.1								focus 105
focus 106		5568.29	6588.33					4929.1	6556.24								focus 106
focus 107		5575.71	6630					4933.29	6567.33								focus 107
focus 108		5587.05	6644.29					4937.52	6575.43								focus 108
focus 109		5588.67	6817.81					4940.29	6640.76								focus 109
focus 110		5611.48	6825.81					4949.29	6641.05								focus 110
focus 111		5669.24	6843.71					4958.43	6655.05								focus 111
focus 112		5671.33	6895.24					4959.1	6703.24								focus 112
focus 113		5694.81	6912.14					4972.86	6740.38								focus 113
focus 114		5700.57	6926.24					4979.43	6750.33								focus 114
focus 115		5730.62	6958.05					4985.67	6755.24								focus 115
focus 116		5732.05	6993.24					4986.81	6760.9								focus 116
focus 117		5734.48	7028.33					4987.29	6894.33								focus 117
focus 118		5738.95	7097.76					4995.76	6932.76								focus 118
focus 119		5743.1	7148.62					5000.14	6947.24								focus 119
focus 120		5761.9	7186.67					5004.05	6973.29								focus 120
focus 121		5767.05	7222.86					5005.95	6976.29								focus 121
focus 122		5779.67	7303.52					5007.19	7038.67								focus 122
focus 123		5784.62	7408.62					5028.29	7058.67								focus 123
focus 124		5786.9	7439.57					5032.76	7063.86								focus 124
focus 125		5814.86	7477.76					5075.57	7075.57								focus 125
focus 126		5822.71	7481.76					5087.24	7089.48								focus 126
focus 127		5827.24	7552.14					5094.43	7111.24								focus 127
focus 128		5858.33	7697.62					5094.57	7125.9								focus 128
focus 129		5869.19	7763.57					5112.1	7138.33								focus 129
focus 130		5877.81	7784.52					5115.57	7175.81								focus 130
focus 131		5922.67	7967.57					5119.29	7186.71								focus 131
focus 132		5940.43	8116.48					5124.19	7230.86								focus 132
focus 133		5945.48	8132.57					5156.62	7260.81								focus 133
focus 134		5958.9	8172.43					5159.33	7329.52								focus 134
focus 135		5971.38	8274.57					5166.57	7499.1								focus 135
focus 136		6002.1	8741.33					5184.62	7544.57								focus 136
focus 137		6008.38	8791.71					5213.62	7584.38								focus 137
focus 138		6013.76	8836.1					5217.71	7720.1								focus 138
focus 139		6015.86	8891.95					5221.24	7739.29								focus 139
focus 140		6020.71	9245.62					5226.14	7778.76								focus 140
focus 141		6024.95	9259.62					5253.38	7781.19								focus 141
focus 142		6029.76	9420.14					5257.19	7901.29								focus 142
focus 143		6048.19	9557.57					5316.57	7911.1								focus 143
focus 144		6066.09	9668.43					5324.29	7971.29								focus 144
focus 145		6078.67	10055.1					5336.67	7991.24								focus 145
focus 146		6085.9	10056.6					5339.33	8054								focus 146
focus 147		6091.43	10177					5363.24	8136.95								focus 147
focus 148		6111.05	10256					5375.19	8150.14								focus 148
focus 149		6129.76	10444.9					5399.14	8151.14								focus 149
focus 150		6163.38	10500.4					5430.29	8467.76								focus 150
focus 151		6178.71	10591.2					5445	8498.33								focus 151
focus 152		6242.33	10636.2					5449.48	8536.33								focus 152
focus 153		6264.71	10676.3					5455.48	8592.43								focus 153
focus 154		6269.1	10763.9					5462.76	8635.33								focus 154
focus 155		6306.9	11297.6					5472.33	8655.76								focus 155
focus 156		6324.38	11584.2					5488.76	8693.71								focus 156
focus 157		6336.86	11720.6					5498.33	8704.05								focus 157
focus 158		6376	12033.4					5513.33	8805.67								focus 158
focus 159		6378.38	12227.4					5520.81	8835.1								focus 159
focus 160		6419.81	12990.7					5528.52	8962.95								focus 160
focus 161		6423.9	13406.4					5530.19	9025.14								focus 161
focus 162		6492.24	14781.3					5555.05	9074.9								focus 162
focus 163		6514.38	19431.9					5560.48	9234.33								focus 163
focus 164		6526.71						5563.05	9244								focus 164
focus 165		6576.19						5565.62	9435								focus 165
focus 166		6586.95						5575.81	9457.24								focus 166
focus 167		6646.67						5581.14	9501.38								focus 167
focus 168		6656.76						5581.71	9503.43								focus 168
focus 169		6697.81						5585.1	9582.62								focus 169
focus 170		6706.33						5588.38	9744.9								focus 170
focus 171		6744.24						5598.9	9764.48								focus 171
focus 172		6756.57						5605.05	9868.86								focus 172
focus 173		6767.95						5610.71	9985.52								focus 173
focus 174		6828.81						5643.67	10029.7								focus 174
focus 175		6879.76						5651.05	10230.7								focus 175
focus 176		6890.38						5663.29	10327.9								focus 176
focus 177		6936.52						5663.76	10402.1								focus 177
focus 178		6945.52						5672.05	10411.6								focus 178
focus 179		6965.05						5683.52	10413.2								focus 179
focus 180		6988.38						5733.1	10480.9								focus 180
focus 181		7029.38						5794.86	10556								focus 181
focus 182		7033.76						5830.9	10876.6								focus 182
focus 183		7049.62						5840.95	11156.3								focus 183
focus 184		7066.05						5847.9	11322.8								focus 184
focus 185		7108.62						5858.29	11379.6								focus 185
focus 186		7177.05						5866.1	11613.7								focus 186
focus 187		7211.95						5907.95	11723.5								focus 187
focus 188		7228.19						5909.67	12412.5								focus 188
focus 189		7289.38						5922.76	13219.1								focus 189
focus 190		7319.81						5932.95	13527.4								focus 190
focus 191		7460.48						5942.95	13705.4								focus 191
focus 192		7467.71						5959	14104.7								focus 192
focus 193		7615.38						5967.14	14328.7								focus 193
focus 194		7679						6015.57	14677								focus 194
focus 195		7835.14						6037.71	14787.1								focus 195
focus 196		7885.76						6062.38	14849.2								focus 196
focus 197		8038.86						6068.86	16582								focus 197
focus 198		8067.19						6075.29									focus 198
focus 199		8136						6082.76									focus 199
focus 200		8243.29						6088.62									focus 200
focus 201		8257.25						6097.43									focus 201
focus 202		8289.81						6134.67									focus 202
focus 203		8320.95						6138.62									focus 203
focus 204		8329.71						6140.95									focus 204
focus 205		8366.19						6156.48									focus 205
focus 206		8512.33						6196.86									focus 206
focus 207		8719.33						6219.43									focus 207
focus 208		9036.48						6265.38									focus 208
focus 209		9191.05						6278.1									focus 209
focus 210		9291.19						6283.95									focus 210
focus 211		9348						6294.24									focus 211
focus 212		9403.29						6294.76									focus 212
focus 213		9650.71						6294.86									focus 213
focus 214		9739.05						6302.76									focus 214
focus 215		9953.95						6363.33									focus 215
focus 216		10566.8						6370.05									focus 216
focus 217		10833.8						6373.16									focus 217
focus 218		11091.2						6388.9									focus 218
focus 219		12578						6405.24									focus 219
focus 220								6407.81									focus 220
focus 221								6408.24									focus 221
focus 222								6438.14									focus 222
focus 223								6468.1									focus 223
focus 224								6488.48									focus 224
focus 225								6510.48									focus 225
focus 226								6554.9									focus 226
focus 227								6557.29									focus 227
focus 228								6579.84									focus 228
focus 229								6602.05									focus 229
focus 230								6612.52									focus 230
focus 231								6632									focus 231
focus 232								6643.43									focus 232
focus 233								6700.57									focus 233
focus 234								6723.71									focus 234
focus 235								6748.48									focus 235
focus 236								6757.57									focus 236
focus 237								6812.33									focus 237
focus 238								6863.71									focus 238
focus 239								6883.19									focus 239
focus 240								6897.24									focus 240
focus 241								6926.19									focus 241
focus 242								6951.33									focus 242
focus 243								6978.95									focus 243
focus 244								6987.43									focus 244
focus 245								7024.48									focus 245
focus 246								7092.57									focus 246
focus 247								7096.48									focus 247
focus 248								7101.62									focus 248
focus 249								7104.48									focus 249
focus 250								7134.24									focus 250
focus 251								7148									focus 251
focus 252								7184.67									focus 252
focus 253								7189.67									focus 253
focus 254								7227.29									focus 254
focus 255								7291.95									focus 255
focus 256								7294.76									focus 256
focus 257								7298.67									focus 257
focus 258								7333.48									focus 258
focus 259								7336.9									focus 259
focus 260								7431.9									focus 260
focus 261								7454.48									focus 261
focus 262								7467.62									focus 262
focus 263								7505.76									focus 263
focus 264								7546.29									focus 264
focus 265								7559.05									focus 265
focus 266								7566.29									focus 266
focus 267								7580.43									focus 267
focus 268								7589.86									focus 268
focus 269								7650.86									focus 269
focus 270								7656.48									focus 270
focus 271								7663.67									focus 271
focus 272								7816.33									focus 272
focus 273								7822.62									focus 273
focus 274								7837.76									focus 274
focus 275								7895.76									focus 275
focus 276								7933.9									focus 276
focus 277								7957.76									focus 277
focus 278								7990.95									focus 278
focus 279								8019.05									focus 279
focus 280								8040.1									focus 280
focus 281								8080.95									focus 281
focus 282								8139.81									focus 282
focus 283								8161.86									focus 283
focus 284								8285.48									focus 284
focus 285								8340.76									focus 285
focus 286								8350.24									focus 286
focus 287								8359.43									focus 287
focus 288								8458.24									focus 288
focus 289								8560.71									focus 289
focus 290								8731.9									focus 290
focus 291								8761									focus 291
focus 292								8787.86									focus 292
focus 293								8796.14									focus 293
focus 294								8903.24									focus 294
focus 295								8975.29									focus 295
focus 296								9037.48									focus 296
focus 297								9081.81									focus 297
focus 298								9187.9									focus 298
focus 299								9189.19									focus 299
focus 300								9193.81									focus 300
focus 301								9225.67									focus 301
focus 302								9265.57									focus 302
focus 303								9336.48									focus 303
focus 304								9394.24									focus 304
focus 305								9411.71									focus 305
focus 306								9426.52									focus 306
focus 307								9638.38									focus 307
focus 308								9687.1									focus 308
focus 309								9880.86									focus 309
focus 310								10102									focus 310
focus 311								10393.7									focus 311
focus 312								10415.1									focus 312
focus 313								10807.7									focus 313
focus 314								10853.7									focus 314
focus 315								10856.1									focus 315
focus 316								10918.7									focus 316
focus 317								11245.5									focus 317
focus 318								11716									focus 318
focus 319								11738.5									focus 319
focus 320								12385.3									focus 320
focus 321								12395.5									focus 321
focus 322								12442.4									focus 322
focus 323								12552.1									focus 323
focus 324								12852									focus 324
focus 325								12971.1									focus 325
focus 326								13207									focus 326
focus 327								14129.6									focus 327
focus 328								14380.1									focus 328
focus 329								14744.5									focus 329
focus 330								15702.3									focus 330
media	5326.19	5920.89	6578.04	5120.11			5233.73	6231.74	7043.62	5987.15				4843.33	5076.71	4843.49
	Rad51 foci intensity
		media	n	S.E.M.
pat1-114 EGFP-sfr1 (CMC1649)	3h	5326.19	85	107.253
	3.5h	5920.89	219	99.8308
	4h	6578.04	163	188.642
	4.5h	5120.11	52	171.306
pat1-114 EGFP-sfr1-7A (CMC1733)	3h	5233.73	93	102.216
	3.5h	6231.74	330	117.343
	4h	7043.62	197	177.519
	4.5h	5987.15	67	239.056
pat1-114 EGFP-sfr1-7D (CMC1756)	3h
	3.5h	4843.33	20	216.978
	4h	5076.71	20	137.676
	4.5h	4843.49	5	237.39
