# Supplementary material for: CDK phosphorylation of Sfr1 downregulates Rad51 function in late-meiotic homolog invasions
Source: EMBO J. 2024 Aug 22;43(19):4356–83. doi: 10.1038/s44318-024-00205-2 (PMC11445502; doi:10.1038/s44318-024-00205-2)
Supplement: Supplementary file 20 — Source data Fig. 5 [file 44318_2024_205_MOESM20_ESM.zip]

Archive with 84 entries (65 files):
- Figure 5 Source Data/
- Figure 5 Source Data/.DS_Store
- __MACOSX/
- __MACOSX/Figure 5 Source Data/
- __MACOSX/Figure 5 Source Data/._.DS_Store
- Figure 5 Source Data/5A/
- Figure 5 Source Data/5A/.DS_Store
- __MACOSX/Figure 5 Source Data/5A/
- __MACOSX/Figure 5 Source Data/5A/._.DS_Store
- Figure 5 Source Data/5A/5A images/
- Figure 5 Source Data/5A/5A images/.DS_Store
- __MACOSX/Figure 5 Source Data/5A/5A images/
- __MACOSX/Figure 5 Source Data/5A/5A images/._.DS_Store
- Figure 5 Source Data/5A/5A images/control EGFP-Sfr1/
- Figure 5 Source Data/5A/5A images/control EGFP-Sfr1/.DS_Store
- __MACOSX/Figure 5 Source Data/5A/5A images/control EGFP-Sfr1/
- __MACOSX/Figure 5 Source Data/5A/5A images/control EGFP-Sfr1/._.DS_Store
- Figure 5 Source Data/5A/5A images/control EGFP-Sfr1/EGFP-Sfr1 TRANS.tif
- __MACOSX/Figure 5 Source Data/5A/5A images/control EGFP-Sfr1/._EGFP-Sfr1 TRANS.tif
- Figure 5 Source Data/5A/5A images/control EGFP-Sfr1/MAX_20230519 EGFP-Sfr1 -100 min.tif
- __MACOSX/Figure 5 Source Data/5A/5A images/control EGFP-Sfr1/._MAX_20230519 EGFP-Sfr1 -100 min.tif
- Figure 5 Source Data/5A/5A images/control EGFP-Sfr1/MAX_20230519 EGFP-Sfr1 -70 min.tif
- __MACOSX/Figure 5 Source Data/5A/5A images/control EGFP-Sfr1/._MAX_20230519 EGFP-Sfr1 -70 min.tif
- Figure 5 Source Data/5A/5A images/control EGFP-Sfr1/MAX_20230519 EGFP-Sfr1 -80 min.tif
- __MACOSX/Figure 5 Source Data/5A/5A images/control EGFP-Sfr1/._MAX_20230519 EGFP-Sfr1 -80 min.tif
- Figure 5 Source Data/5A/5A images/control EGFP-Sfr1/MAX_20230519 EGFP-Sfr1 -90 min.tif
- __MACOSX/Figure 5 Source Data/5A/5A images/control EGFP-Sfr1/._MAX_20230519 EGFP-Sfr1 -90 min.tif
- Figure 5 Source Data/5A/5A images/control EGFP-Sfr1/MAX_20230519 EGFP-Sfr1 0 min.tif
- __MACOSX/Figure 5 Source Data/5A/5A images/control EGFP-Sfr1/._MAX_20230519 EGFP-Sfr1 0 min.tif
- Figure 5 Source Data/5A/5A images/EGFP-Sfr1 in delta rec12/
- Figure 5 Source Data/5A/5A images/EGFP-Sfr1 in delta rec12/EGFP-Sfr1 delta rec12 TRANS.tif
- __MACOSX/Figure 5 Source Data/5A/5A images/EGFP-Sfr1 in delta rec12/
- __MACOSX/Figure 5 Source Data/5A/5A images/EGFP-Sfr1 in delta rec12/._EGFP-Sfr1 delta rec12 TRANS.tif
- Figure 5 Source Data/5A/5A images/EGFP-Sfr1 in delta rec12/MAX_20221103 EGFP-Sfr1 delta rec12 -100 min.tif
- __MACOSX/Figure 5 Source Data/5A/5A images/EGFP-Sfr1 in delta rec12/._MAX_20221103 EGFP-Sfr1 delta rec12 -100 min.tif
- Figure 5 Source Data/5A/5A images/EGFP-Sfr1 in delta rec12/MAX_20221103 EGFP-Sfr1 delta rec12 -70 min.tif
- __MACOSX/Figure 5 Source Data/5A/5A images/EGFP-Sfr1 in delta rec12/._MAX_20221103 EGFP-Sfr1 delta rec12 -70 min.tif
- Figure 5 Source Data/5A/5A images/EGFP-Sfr1 in delta rec12/MAX_20221103 EGFP-Sfr1 delta rec12 -80 min.tif
- __MACOSX/Figure 5 Source Data/5A/5A images/EGFP-Sfr1 in delta rec12/._MAX_20221103 EGFP-Sfr1 delta rec12 -80 min.tif
- Figure 5 Source Data/5A/5A images/EGFP-Sfr1 in delta rec12/MAX_20221103 EGFP-Sfr1 delta rec12 -90 min.tif
- __MACOSX/Figure 5 Source Data/5A/5A images/EGFP-Sfr1 in delta rec12/._MAX_20221103 EGFP-Sfr1 delta rec12 -90 min.tif
- Figure 5 Source Data/5A/5A images/EGFP-Sfr1 in delta rec12/MAX_20221103 EGFP-Sfr1 delta rec12 0 min.tif
- __MACOSX/Figure 5 Source Data/5A/5A images/EGFP-Sfr1 in delta rec12/._MAX_20221103 EGFP-Sfr1 delta rec12 0 min.tif
- Figure 5 Source Data/5A/5A images/EGFP-Sfr1-7A/
- Figure 5 Source Data/5A/5A images/EGFP-Sfr1-7A/EGFP-Sfr1-7A TRANS.tif
- __MACOSX/Figure 5 Source Data/5A/5A images/EGFP-Sfr1-7A/
- __MACOSX/Figure 5 Source Data/5A/5A images/EGFP-Sfr1-7A/._EGFP-Sfr1-7A TRANS.tif
- Figure 5 Source Data/5A/5A images/EGFP-Sfr1-7A/MAX_20221103 EGFP-Sfr1-7A -100 min.tif
- __MACOSX/Figure 5 Source Data/5A/5A images/EGFP-Sfr1-7A/._MAX_20221103 EGFP-Sfr1-7A -100 min.tif
- Figure 5 Source Data/5A/5A images/EGFP-Sfr1-7A/MAX_20221103 EGFP-Sfr1-7A -70 min.tif
- __MACOSX/Figure 5 Source Data/5A/5A images/EGFP-Sfr1-7A/._MAX_20221103 EGFP-Sfr1-7A -70 min.tif
- Figure 5 Source Data/5A/5A images/EGFP-Sfr1-7A/MAX_20221103 EGFP-Sfr1-7A -80 min.tif
- __MACOSX/Figure 5 Source Data/5A/5A images/EGFP-Sfr1-7A/._MAX_20221103 EGFP-Sfr1-7A -80 min.tif
- Figure 5 Source Data/5A/5A images/EGFP-Sfr1-7A/MAX_20221103 EGFP-Sfr1-7A -90 min.tif
- __MACOSX/Figure 5 Source Data/5A/5A images/EGFP-Sfr1-7A/._MAX_20221103 EGFP-Sfr1-7A -90 min.tif
- Figure 5 Source Data/5A/5A images/EGFP-Sfr1-7A/MAX_20221103 EGFP-Sfr1-7A 0 min.tif
- __MACOSX/Figure 5 Source Data/5A/5A images/EGFP-Sfr1-7A/._MAX_20221103 EGFP-Sfr1-7A 0 min.tif
- Figure 5 Source Data/5A/5A images/EGFP-Sfr1-7D/
- Figure 5 Source Data/5A/5A images/EGFP-Sfr1-7D/EGFP-Sfr1-7D TRANS.tif
- __MACOSX/Figure 5 Source Data/5A/5A images/EGFP-Sfr1-7D/
- __MACOSX/Figure 5 Source Data/5A/5A images/EGFP-Sfr1-7D/._EGFP-Sfr1-7D TRANS.tif
- Figure 5 Source Data/5A/5A images/EGFP-Sfr1-7D/MAX_20230420 EGFP-Sfr1-7D -100 min.tif
- __MACOSX/Figure 5 Source Data/5A/5A images/EGFP-Sfr1-7D/._MAX_20230420 EGFP-Sfr1-7D -100 min.tif
- Figure 5 Source Data/5A/5A images/EGFP-Sfr1-7D/MAX_20230420 EGFP-Sfr1-7D -70 min.tif
- __MACOSX/Figure 5 Source Data/5A/5A images/EGFP-Sfr1-7D/._MAX_20230420 EGFP-Sfr1-7D -70 min.tif
- Figure 5 Source Data/5A/5A images/EGFP-Sfr1-7D/MAX_20230420 EGFP-Sfr1-7D -80 min.tif
- __MACOSX/Figure 5 Source Data/5A/5A images/EGFP-Sfr1-7D/._MAX_20230420 EGFP-Sfr1-7D -80 min.tif
- Figure 5 Source Data/5A/5A images/EGFP-Sfr1-7D/MAX_20230420 EGFP-Sfr1-7D -90 min.tif
- __MACOSX/Figure 5 Source Data/5A/5A images/EGFP-Sfr1-7D/._MAX_20230420 EGFP-Sfr1-7D -90 min.tif
- Figure 5 Source Data/5A/5A images/EGFP-Sfr1-7D/MAX_20230420 EGFP-Sfr1-7D 0 min.tif
- __MACOSX/Figure 5 Source Data/5A/5A images/EGFP-Sfr1-7D/._MAX_20230420 EGFP-Sfr1-7D 0 min.tif
- Figure 5 Source Data/5B/
- Figure 5 Source Data/5B/.DS_Store
- __MACOSX/Figure 5 Source Data/5B/
- __MACOSX/Figure 5 Source Data/5B/._.DS_Store
- Figure 5 Source Data/5B/5B Intensity Quantification (a. u.).xlsx
- __MACOSX/Figure 5 Source Data/5B/._5B Intensity Quantification (a. u.).xlsx
- Figure 5 Source Data/5C/
- Figure 5 Source Data/5C/.DS_Store
- __MACOSX/Figure 5 Source Data/5C/
- __MACOSX/Figure 5 Source Data/5C/._.DS_Store
- Figure 5 Source Data/5C/5C Skewness Quantification.xlsx
- __MACOSX/Figure 5 Source Data/5C/._5C Skewness Quantification.xlsx
- __MACOSX/._Figure 5 Source Data
