# Supplementary material for: CDK phosphorylation of Sfr1 downregulates Rad51 function in late-meiotic homolog invasions
Source: EMBO J. 2024 Aug 22;43(19):4356–83. doi: 10.1038/s44318-024-00205-2 (PMC11445502; doi:10.1038/s44318-024-00205-2)
Supplement: Supplementary file 20 — Source data Fig. 5 [file 44318_2024_205_MOESM20_ESM.zip › Figure 5 Source Data/5B/5B Intensity Quantification (a. u.).xlsx]

## Sheet: Fig. 5B EGFP-Sfr1
Fig. 5B		Intensity of EGFP-Sfr1 (CMC1788 X CMC2)
		IntDen
			Time points where Z steps did not cover the entire nucleus
	Experiment 1							Experiment 2										Experiment 3	Experiment 4					Experiment 5							Experiment 6				Experiment 7
Time	Zygote 1	Zygote 2	Zygote 3	Zygote 4	Zygote 5	Zygote 6	Zygote 7	Zygote 8	Zygote 9	Zygote 10	Zygote 11	Zygote 12	Zygote 13	Zygote 14	Zygote 15	Zygote 16	Zygote 17	Zygote 18	Zygote 19	Zygote 20	Zygote 21	Zygote 22	Zygote 23	Zygote 24	Zygote 25	Zygote 26	Zygote 27	Zygote 28	Zygote 29	Zygote 30	Zygote 31	Zygote 32	Zygote 33	Zygote 34	Zygote 35	Zygote 36	Zygote 37		MEDIA	SEM	n	Time
-200																																					35117.2					-200
-195																																					27427.8					-195
-190																																					24718.6					-190
-185																																					26743.3					-185
-180							28883.1																														32480.7		30681.9	1798.82		-180
-175							30389																		33760.4												32739.9		32296.4	998.167	3	-175
-170							33778																		38954.7												39877.8		37536.8	1898.2	3	-170
-165			35184.9				34849.5																		40237.5												36625.1		36724.2	1232.77	4	-165
-160			35144.9			37804.5	41657.5													48727.9					40337.3		48294.1										45069.4		42433.7	1954.62	7	-160
-155			38227.7			35408.2	41467.6													41582.5					47258.6		56259.7										48555.9		44108.6	2677.01	7	-155
-150			36806.7			33297	45040.1													41645.8				31648.8	48897.8		53045.8										50177.9		42570	2844.47	8	-150
-145			36158			45510.6	50243.4													48593				37751.8	49764.5		54569.6										43827.5		45802.3	2243.58	8	-145
-140			48183.2			46867.1	51456.3													54493.3				43427.3	57305.5		66385.9										51600.2		52464.9	2515.85	8	-140
-135			21560.5			47674.2	51279.9												33097.5	59944	50610.5			46069.3	61237.9		61009.9		64717.5								50676.8		49807.1	3908.52	11	-135
-130			51085.6			56590.3	51868.1												38988.6	57701.5	51636.1			49206.2	64869.7		66673.9		63289.1								53532.8		55040.2	2413.49	11	-130
-125			57862.7			58113.6	58784.3		38097.2										48692.5	71315	54765.5			47030.5	68411.1		64331.2		62500.2					36762.9		73413.2	51531.9		56543.7	3020.93	14	-125
-120						50835.1	59797.3		46933.6										43566.9	64553.3	55223.7			40790.3	68223.9		66706.9		59599.9					43520.7		73600.1	54342.5		55976.5	2917.93	13	-120
-115			67443.9			61069.7	63503.5		46730.3										48241.4	63874.3	54728.3			34359.5	74509.7		64461.1		59286.9					52324		68724.6	56166.3		58244.5	2794.18	14	-115
-110	49507					64413.4	66204.2		56302.6							58706.2			50682.5	66382.6	66989.9		50714.2	45401	69701.3		68991.2	58926.6	63722.7					43241.9		76945.2	53086.6		59407	2315.98	17	-110
-105	57299.3	71730.7				70950.6	59854.7		66261.9	59338.7			45072			55478.8			49135.8	75263.6	59171.2		62913.5	49028.4	67676.7		74966.2	66888.2	65496.7					44797.7		72909.2	52460.6		61334.7	2181.19	20	-105
-100	50705.6	75259.9			56689.3	68734.1	67254.6		66069.1	60152			37709			52845.3			60718.4	76981.8	59602.2	57366.8	57104.6	52548.4	68495.7		56198	49762.7	58434.9					53430.2	48269.9	73753.8	58935.8		59435.7	1968.92	23	-100
-95	49216.5	73409.2	59743.9		71451.4	78496.4	66704.7		63002	57078.6			44042.3	51675.6		50160.3		53395.6	59663.2	70174.2	65046.8	54590.8	57549.3	44483.4	68977.6		69724.7	50882.7	62745.1					52010.4	54246.4	76220.9	58327		60116.1	1893.21	26	-95
-90		81931.6			60286.9	79590.7	58765.5		63636.7	55529.5			50379	56990.4		56496.4		51675.6	61549.9	68609.4	68211.8	50330.1	61479.6	56394.1	78309.1		71648.3	56424.8	60759.4					52471.5	55073.9	82900	61991.5		62559.8	2028.68	24	-90
-85		81098.9			59545.7	77689.4	57211.4		61132.8	69807.1			51268.7	58025.1		53915.1		56990.4	60862.3	79109.7	72358.8	58421.3	68412.7	44821.8	65690.6		66126.1	51829.1	62832.5		51905.3			53267.3	62384.3	77026.4	56425.6		62326.3	1932.47	25	-85
-80	50767.8	88613.9	74106.5		71502.6	73937.1	60010.6		81122.4				50707.3	61879.6		58675.8		58025.1	62598.3	69847.2	77358.2	62201	63913.1	56289.2	67969.3	51073.8	88189.3	54883.2	57609		57847.7			45632.7	64383.6	84140.4	49822.5		64559.5	2306.69	27	-80
-75	53159				60824.5	72943.9	64366.2		79277.6				55437.3	54570.3		52310.3		61879.6	61119.6	76604.2	67882.4	61476.5	63337.5	50826.2	76404.8	50946.4	78080.9	55930.8	62124.7		61691.3			46283.8	58601.8	85621.9	52001.8		62548.1	2083.82	25	-75
-70	68033.2		71387.5		68804.6	69054.8	60298.5	51840	81629.8	49492.8	57622.7			60298					67684.1	81675.7	69623.6	62400.6	64650.5	56033	80775.5	51737.1	73580.2	49898.7	63520.2		60014.8			51213.2	50540.2	89747	52015.3		63983.5	2208.55	26	-70
-65	50934.7	82254.6	75863.9		68332.3	71247.6	59253.5		82873	57580.3	58558.4		54835.2	56729.2		62678.1		60298	69011.6	79932.3	63432.8	58851.8	69347.1	60265	81802.4	59956	80994.4	58839.9	67881.5		64571.2			55166.7	56226.3	81795.9	49191.6		65472.6	1903.4	29	-65
-60	57328.5	82134.9	71377.7	76546.7	72214.7	74003.2	58437.7		84084.1	55559.9			52420.3	59601.8				56729.2	63568	69160.7	67801.1	53620.2	70687.8	55026.6	76217.1	53524.2	80010.1	45518.8	63271.1		58082.9			56842.4	59535.2	90786.3	55612.7		64989.4	2140.22	28	-60
-55	65151.3	71848.9		76050.9	72971.7	74502.1	57096.3		79835.4	59366.9				60134.9		64442.2			63393.8	67957	67365.4	67778.3	73244.9	56211.4	75322.5	48151.7	76697.8	55368.5	63465.7		50827.9			51432.3	67181.6	84893.5	52694.4		65514.9	1914.87	26	-55
-50	57391.2			68080.7	65372.8	69024.3	54875.5		79804.3	58227.9			52740.6	64861.1		63360.4			61862.9	69086.4	67225.6	73587.3	68507	54148	80833.3	46139.5	86869.3	60369.4	59147.8		52120			59966.8	55290.4	81253.7	45822.7		63691.1	2094.99	26	-50
-45	57053.3		69277.7	62318	72257.7	70903.9	55725.2	54324.1	78726.7	54405.4				62820.1		57275.1		64861.1	62166.9	82104.7	68742.7	64761.5	64206.5	54454.1	81274.3	48200.4	88332.1	60031.4	60589.8		47036.8			53252.6	62661.5	78531.2	42433.5		63526	2121.02	28	-45
-40		80337.4	68465.8	61940.5	71067	69859.2	50187.5	54737.6	75904.4	60145.1	58305.2			51425.7	75235.7	56942.5		62820.1	61750.4	78712.3	77134.6	65413.6	67194.4	54961.7	69173	48960.3	82154.7	51272.7	60973.7		52043.1			55068.8	57996.8	81691.2	45257.1		63571.1	1958.08	30	-40
-35		71097.9	75408.6	62512	68540.9	67643.4	53843.5	56635.5	77759.7	56568.8	53057.1			65030.2	63907.9			51425.7	62281.5	75569.7	68732.8	62265.6	63580.1	64377.9	82487.6	50969.2	79039.4	50039.3	65332.4		53367.6		65117.5	52994.2	54458.5	72956.1	43678.7		63022.6	1789.33	30	-35
-30	59453.7	70154.9	71273.1	68982.5	65478.4	66776.7	56011.8	55186	77721.6	54153.7	55123.8		54745.7	60773.4	61310.4	54337.5		65030.2	60534.3	78097.6	59404.3	65325.3	66014.4	58959.7	69261.1	47312.9	81515.7	48737.8	63729.2		52189	57623.2	64007.7	53364.3	50770.5	76101	45038.3		61602.9	1561.96	34	-30
-25	55789.2	68557.5	73906.2	62559.8	59750.1	64401	52587.6	57671.9	60644.2	50676.6		54275.2	51634	65368.9	62155.7	52942.6	55530.2	60773.4	60074.8	83308.8	58908.4	61816.6	68159.2	59514.4	69938.3	46353.7	79606.2	52493.4	59509.1	83578.6	50876	51203.5	60897.8	51158.9	50914.5	73097.1	44262.9		60413.8	1617.45	36	-25
-20	57421.5	64485.2	66489.3	58133.9	58314.8	59595.1	51872.6	60671.6	64979.7	47203.6		50905.8	58830.7	63270.9	59046.1	49145.3		65368.9	60320.9	70611.7	61641	68520.3	58455	53279.2	66548.6	44905.1	69885.2	46419.7	65941.2	83526.8	48328.4	50207.5	64241.3	51927.9	52241.4	66951.1	41001.4		58876.8	1503.65	35	-20
-15	53448.1	62186.6	66932.4	59088.4	56006.3	56840.1	53482.4	55766.6	69217.7	46119.4		49039.5	51889.9	60425.5	59573.7	48524.8	48967.8	63270.9	58366	70365	68120.6	60733.6	59194.4	51238.2	61697.8	45829.2	68835.4	48328.7	59576.2	82383.9	47676.7	52566.5	62722.6	51530.6	50339.5	66736.8	41158.2		57449.4	1444.73	36	-15
-10	51620.1	57900.6	55622.8	56858.7	53933	51467.8	47003.5	56891.4	62791.9	44766.8		49772.7	48456.2	63164.5	51288.3	44876.3	46731.3	60425.5	49733.9	65798	54390.1	56570.1	52694	50609.5	55409.2	46932.9	57623.2	45034.6	59123.3	82767.3	42107.1	46521.9	57302.5	48519.1	46831.3	63013.9	39155.2		53436.4	1360.36	36	-10
-5	50725.3	54777.3	52590.6	54274.7	51169.3	46751.8	43245.5	53070.8	61450.9	41167	36436.3	45385.4	50461.7	60266.5	52090.5		37499.4	63164.5	49779	58825	57793.4	46295.8	48535.8	48085.3	57514.2	48074.1	55247.6	45361.9	56313	75357.4	38654.5	45783.3	54262.1	45880.9	46955.9	59795.7	37219.5		50840.6	1364.02	36	-5
0	45292.1	48659.2	46251.4	50739.9	46127	40565.2	39694.9	51916.7	59487.9	37153.6	29639.6	42356.1	41407.6	60896.6	44731.7		32859.1	60266.5	44353.4	51032.2	48801.7	40028.9	45485	46473.7	51017.5	44342.2	47221.6	43178.5	53748.1	77969.8	36903.6	44225.2	49312.5	40821.9	43317.7	54285.1	33865.1		46511.9	1497.41	36	0
5	43466.7	43688.7	39705.9	46333.2	39425.1	23627.3	33223.1	50145.6	54109.5	30024.4		43118.2	35785.4	55077.2	32846.2	30235.2	23426.9	60896.6	31201.7	34028	44368.7	26084.9	39957.3	44672.4	42742.2	44509.3	33048.6	41491.7	50351.9	75823.5	33787.5	44840.3	38780	35553	42621.6		33045.8		40629.8	1795.3	35	5
10	38563.1	38317	32784.2	40340.8	27193.9		23763.1	42340.3	46623.4			40331.1	25840.4	53197.5		22644.5		55077.2	14245.3		38832.9		28840.1	43139.4	34653	43297.7		37484.7	46621.8	71380.4	27648.3	43924.3	35171.4	31733	33651.4		31434.4		37466.9	2153.03	28	10
15	34413	28566.5		26428				38512	32308			40481.3		46727.3		22551.1		53197.5			33211.4			38693.8		44170.6		37334.2	39835.4	64955.4	18518.8	42498		22051.4	23540.4		27063.7		35752.9	2561.91	20	15
20								27717.5				32522.6						46727.3						31962.9		40302.4		36721.3	32760	63620		40895					24442.7		37767.2	3544.58	10	20
25												29169.8												24510.9		39875.5		34215.2		58726.3		41534							38005.3	4898.44	6	25
30												24880.4														36934		25999.5		49684.5		39402							35380.1	4590.46	5	30
35																										33676.9				36757.4		37382.8							35939	1145.39	3	35
40																										32126.3						33834.2							32980.3	853.946	2	40
45																										26500.8						27862.7							27181.7	680.975	2	45
50																										25929.4																50

## Sheet: Fig. 5B EGFP-Sfr1-7A
Fig. 5B		Intensity of EGFP-Sfr1-7A (CMC1704 X CMC1791)
		IntDen
			Time points where Z steps did not cover the entire nucleus
	Experiment 1					Experiment 2								Experiment 3		Experiment 4				Experiment 6		Experiment 7
Time	Zygote 1	Zygote 2	Zygote 3	Zygote 4	Zygote 5	Zygote 6	Zygote 7	Zygote 8	Zygote 9	Zygote 10	Zygote 11	Zygote 12	Zygote 13	Zygote 14	Zygote 15	Zygote 16	Zygote 17	Zygote 18	Zygote 19	Zygote 20	Zygote 21	Zygote 22	Zygote 23	Zygote 24	Zygote 25	Zygote 26	Zygote 27	Zygote 28	Zygote 29	Zygote 30		MEDIA	SEM	n	Time
-200																																			-200
-195																																			-195
-190																																			-190
-185																												33864.3							-185
-180																	33699.3											39699				36699.1	2999.83	2	-180
-175																	31963.7											40015.9				35989.8	4026.13	2	-175
-170																	42592.9											39509.8				41051.3	1541.52	2	-170
-165																	47633										14066	45486.4				35728.5	10848.9	3	-165
-160																	49577.5						34161				21097.7	46463.7				37825	6493.44	4	-160
-155																	56193.9						36151.1				26042.8	44353.5				40685.3	6383.14	4	-155
-150		38848.3															58386						38027.7				33456.9	46164				42976.6	4357.57	5	-150
-145		42276.9															62004.8						39985.8				30954.5	43392.8				43723	5066.67	5	-145
-140		43202.6															61861.6						42836.5	51110.6			39004.8	49458.7				47912.5	3339.12	6	-140
-135		60365.8															69620.2						44757.7	50532.6			33495.1	43960.9				50455.4	5252.96	6	-135
-130		57567.6															64917.3						52480.1	53237.4	56977.1		45041.4	53707.1				54846.9	2283.43	7	-130
-125		70366.7															67659.1						57282.6	59677.9	57922.3		43524.7	50628				58151.6	3495.88	7	-125
-120		66496.1			48497.8												74714.7						56119.8	65897	62965.1		53977.2	50460.4	61834.4			60107	2838.68	9	-120
-115		66964.5			40395.9												76466.9		42654.5				62053.1	67699.6	62825.1		46895.1	57606.6	54702.4			57826.4	3703.77	10	-115
-110		74243.1			54597.5				56808.1								75485.7		39390.6		68696.7		59841.3	64763.9	70422.7		52441.5	48881.2	56865			60203.1	3142.9	12	-110
-105	51580.5				51971.2				64809.7								77714.7		51626.8		60602.1		57593.9	70000.6	71312.4		57406.5	59211.9	52967.5			60566.5	2506.79	12	-105
-100	55857.6	77232			57405.4				53431.8					67693			75623.3	90688	49522.1		70128.1		57133.9	60356.1	91361.8	50557.3	55421.9	56577.4	62748.8			64483.7	3304.68	16	-100
-95	53648.1						68179.2		61876.2					69553.9			76072.5	81290.7	46772.4		60165.9		61150.8	71428	82102.2	51078.5	64644.6	61270.9	56450.2			64378.9	2705.24	15	-95
-90	55908.2	75299.8		63123.1	59496.7				59955.9				68590.7	70326.4			74533.2	99360.8	62054.3		65092.4		61398.5	70243.2	82627.7	55045.5	57570.2	59543.1	58140			66572.8	2624.23	18	-90
-85	51681.7			62357.8	64820.9				61402					72085.5			75070.5	82434.1	52542.6		73217.2		60840.4	80227.4	84340.8	50938.3	54937.1	56389.6	61338.1			65289	2801.83	16	-85
-80	49739.4	79445.1		64373.2	60071.6		68507.6		61434.1	56394.8			62525.5	64203.4			71285.9	90950.1	57927.8		68193	65953.1	63832.4	65905.3	83937.2	49879.1	60218.4	64665.1	68875.8	73343.8		65984.6	2091.95	22	-80
-75	58922.8			65541.8	69295.4		69623.5		69971.1	53418.9			70344.5	64169.1			75700.4	105904	64710.4		70467.8	63821.1	56461.4	69479.7	83295.8	42632.3	58840.8	52295.4	63411.6	68661.2		66522.4	2751.1	21	-75
-70	56445.6		70512.5	67660	73560.3		63998		62657.6	58474.6			67108.4	73115.9			75118.8	95656	66113.9		71077.3	59646.3	62866.2	68399.7	81708.8	54624.1	62072.8	52234.3	61394.3	74196.9		67211	2068.55	22	-70
-65	60605.6		67930.6	67447.2	72225.8	93938.4	66690.3		59918.8	61455			70318.2	67511.2	55553.5		67300	97612.9	64497.6		70128.8	63098.7	60001.8	77854.4	82313.7	52808.8	54522.6	57866	67583.8	70876.8		67919.2	2261.7	24	-65
-60	61222.7	75238.5	64807.8	66010.8	71069.4	92809.7	67455.1		62539.6	55440.3			72268	64456.7	51572.5		67250.5	103501	68372	74312.1	82920.3	61445.1	64821.4	70929	76169	50748.1	63324.5	52943	67658.3	70032.4		68435.3	2294.9	26	-60
-55	60945.2	78596.6	66867.2	59973.8	63821.3	96112	63454.7		62100.7	60762.2			68769.8	62810.1	47629.1	76713.8	56846.7	105151	73965	78823	70593.7	58873.2	58451	68819.3	73328.5	66039.3	60130.5	57221.9	59781.7	69300.6		67625.3	2319.48	27	-55
-50	62820.1		65020.9	68895.7	71494.9	96083.1	60010.6		64232.4	60688.8			82102.1	66381.9	47561.2	76355.7	63258.2	111600	65005.3	66627.7	67871.5	57563.8	55210.9	71730.6	79723.7	53756.2	59358.2	51155	63658.6	74565.9		67797.4	2671.29	26	-50
-45	61597	71731.5	64769.2	59668.9	66758.1	82208.1	62467.2		60967.6		72320.8		68887.1	62849.8	46420.7	75806.7	63626.1	94342.7	72153.8	69474.4	68314	59188.7	62879.1	69168.4	72243.4	59582.4	60245.6	56979.4	62118.8	72033.8		66622.3	1729.06	27	-45
-40	60406.9	73667.7	69729.6	65346.9	68425.3	87897			60523.2		71778.4		73973.4		48803.7	77130.3	63059.1	105645	70282.4	81681.9	62671.4	61130	54608.4	67574.8	67607.2	52134.6	55419.2	48395.8	57915.7	64720.9		66821.2	2521.52	25	-40
-35	57370.2	69412.1	66184.1	62401.8	71675.8	87247.1		86681	60384.6	70493.5	67944.1	64431.7	74671.5	62310	51721.5	73925.8	67744.4	108373	67623.8	67826.5	68848.1	56818	56615.8	67143.1	76477.9	52001.1	54237.6	51438.2	58857.7	69209.9		67243.8	2242.33	29	-35
-30	53930.8	68618.3	62735.4	64056.5	66764.5	82406.3		82805.2	63402.3	71094.1	71132.8	62498.5	67512.5	61802		65158.2	64119.2	99315.6	65357.1	68902.8	65537.9	55031.1	53241.6	66407	74474.5	52692.2	63723.6	60050.8	53394.3	66255		66157.9	1877.39	28	-30
-25	56781	67242.1	58943.3	58961.1	61580.3	84384.2		87004.6	63365.1	65883.1	66893.1	61721.2	67019.1	66972.1	48278.4	71830.2	64752.3	101569	56453.9	80744.3	62773.6	57842.3	55591.1	60472.3	71592.1	46875.3	57276	50163.5	54143.3	65865.3		64585.3	2207.87	29	-25
-20	56192.3	66497.9	58974.2	56774.6	67826.7	83992.2	57636.3		59899.1	67321.3	68628.1	59097.9	66231	58721.3	45489.7	73518.1	63243.4	98925.8	59644.4	68318.9	64951.8	56056.6	53537.7	63527.5	67988.7	49981.1	54170.4	52482	58033.7	69257.2		62997.2	1936.92	29	-20
-15	58126.1	63234	57216.9	59273.3	66644.3		55237.3		60540.6	63913.5	67032.7	57750.1	62694.2	56476.5	58128.6	70412.8	57425.3	92945.2	57141.7	70177.9	66278.7	52556.3	51105.9	63691.9	67440.4	48712.2	53330.6	50747.2	59247.3	70043.7		61340.2	1645.17	28	-15
-10	56657	63482.9	57036.8		60881.2	80470.2	52275.9	79527.1	62037.9	63985.5	59287.8	56207.7	60083.1	54910.8	48171.1	73664.2	60633.6	104716	62087	67060.1	65983.3	50588.1	50236.8	58907.2	62941.7	46954.2	54706.4	51927.4	53644.7	63761.5		61476.8	2168.59	29	-10
-5	57055.6	64299.6	51666		60855.3	83066.6	53704.4		60927.2	60807.1			56853.4	55150	43501.2	65649.6	54468.2	90879.9	60477.3	66233.1	58608.1	49158.6	47831	57130.2	59595.1	48534.7	46988.1	46319.5	51006	58549.2		58050.6	2067.86	26	-5
0	50905.4	59577.7	51217		55786.4	70845.9	52671.1		58742.5	58474.3			52475.8	52599.1	44406.5	66332.4	53749.6	81731.2	59264.7	65510.8	55296	48660.4	45235.4	50464.8	57650.6	43980.2	50107.6	44120.3	49286	55273.3		55167.9	1705.99	26	0
5	51493.2	55703	52680.7		59046	71398.4	52477.2	75935.4	57991.9	54408.1	53771.9	48188.4	50977.3	48741.5	44301.9	58430.2	51007.9	80772.8	60019	66175.1	57006.1	47112.1	44964.3	50233.8	58518.7	42756.5	48881.8	46611.1	43814.2	54017.4		54739.2	1719.57	29	5
10	48726.9	54208.3	51021.5	51330.4	58517.2	70324.3	50712.4	71006.5	58337.9	55642.7	53217.1	48682.5	51041.5	46127.6	43431.4	59862.4	49718.2	77948.9	58102.5	63473.3	55093	47770.5	45730.8	51200.5	58770	43042.1	48423.7	43524.8	43685.1	55847.4		53817.4	1555.52	30	10
15	47690.5	54812		50432.8	56516.4	66680.6	50246.2	68627.2	55345.1	52103.8	53208.3	47390.3	48310.7	43889.2	41490.5	56951	47108.7	73640.2	55153.6	57914.4	53113.1	47824.9	46109.8	50210.4	57260.5	41404.8	44955.6	41725.3	42203.7	53423		51922.2	1480.3	29	15
20	45303.5	53550.1	49542.5	51357.6	51451.7	66570.2	46839.3	68383.8	55829.7	49405.6	49421.8	45155.9	49749.4	40399.1	40672.3	56036.1	48863.6	78686.6	54366.8	59610.8	52644.6	45844.1	42613.6	49112.4	55748	39612	45969.3	42020.3	39490	55512.5		50992.1	1619.78	30	20
25	40935.6	47687.1	49955.4	53171.6	52870	64702	49437.7	67139.5	54697.8		49940.7	46461	43636.6		38498		48128	69894.9	51139.8	59111.7	51383	45555.4	42365.2	45824.4	54394.3	41079.6	43074.3	41552.9	46098.3	52320.2		50039.1	1529.96	27	25
30	39266.2	47135.4	49802.2	49875.8	46918.5	68370	45181.4		48395.6		42903	42122.3			38472.8		46748.2	64425.7	52415.8	55109.2	43745.8	43381.7	42039.3	43193.9	51415.1	40654.7	44355.6	39977.6		50092.9		47333.3	1496.21	24	30
35	46001.4			45551.7	50180.3		42177.7		46714.1			40429.6			37235		42713.4	68253.4	48730.5	62932.4	47829.1	42488.9	41111.2	43150.7	51082.6	40363.7	43848.6	41783.5		46186.9		46438.2	1673.89	20	35
40			44389	50043.9			40914					47032.8			35921.3			37516.2	46923.2			40514	38518.1		48992.5	39289.1	39912.2			57377.2		43641.8	1707.01	13	40
45			43367.3				47141.9								36733.3			36224.5	50761.6			41705.3	37635.9		50290	37649.4	40445.7					42195.5	1747.97	10	45
50															36669.5							40097.4			55757.9	44158	37744.6					42885.5	3465.26	5	50
55															36337.9							44377.5					36714.5					39143.3	2619.35	3	55

## Sheet: Fig. 5B EGFP-Sfr1-7D
Fig. 5B		Intensity of EGFP-Sfr1-7D (CMC1712 X CMC1790)
		IntDen
			Time points where Z steps did not cover the entire nucleus
	Experiment 1						Experiment 2			Experiment 3					Experiment 4					Experiment 6				Experiment 7
Time	Zygote 1	Zygote 2	Zygote 3	Zygote 4	Zygote 5	Zygote 6	Zygote 7	Zygote 8	Zygote 9	Zygote 10	Zygote 11	Zygote 12	Zygote 13	Zygote 14	Zygote 15	Zygote 16	Zygote 17	Zygote 18	Zygote 19	Zygote 20	Zygote 21	Zygote 22	Zygote 23	Zygote 24	Zygote 25	Zygote 26	Zygote 27	Zygote 28	Zygote 29	Zygote 30	Zygote 31	Zygote 32	Zygote 33		MEDIA	SEM	n	Time
-200																									38594.4					28884.3					33739.3	4855.04	2	-200
-195																									39381.3					32496.3					35938.8	3442.47	2	-195
-190																									42584.7					33827.2					38205.9	4378.75	2	-190
-185																22632.6									47585.8					39964					36727.5	7382.92	3	-185
-180																24982	30903.5								43572.1					41031					35122.1	4348.72	4	-180
-175																30633.4	27003.9								52457.1					43437.2			29120.5		36530.4	4908.15	5	-175
-170																33325.7	29801.4								55836.2					48697.5			26435.5		38819.3	5709.71	5	-170
-165																31611.6	38282.1								56208					48621.7			27828.8		40510.4	5278.18	5	-165
-160																38153.4	32155.6								57692.3		53387.4			48185.4			31647.7		43537	4541.98	6	-160
-155																39155.5	41411.6								65755.9		49063.2			58484.4			31854.4		47620.8	5189.01	6	-155
-150																45464.5	46159.4								63137.1		49745.3			52705.7			42156.7		49894.8	3037.23	6	-150
-145																52274.5	48651.1							56117.4	79293.3		46445.9			62145.6			42213.2		55305.9	4696.07	7	-145
-140																53521.7	50894.6							54083.1	76295.2		54106.9			66448			46444.3		57399.1	3897.9	7	-140
-135	43195.6															55288.8	55594.4							56113.3	68687.3		56518.6			58719			46863.6		55122.6	2707.73	8	-135
-130	43788.2															62781.5	62878.9					72572.9		66374.1	66291.8		57669.2			65029.4			49661.1		60783	3002.88	9	-130
-125	52191.7															58600.5	67026.5					71764.6		63854.3	70005.2		56956.7			64032.1			49834.2		61585.1	2560.15	9	-125
-120	57978.6													58888.6		63069.6	62577.4			54752.3		69475.5		67374	62639.9		60122.4			70710.8			49185.4		61525	1921.57	11	-120
-115	57452.8										44116.5			54707.3		68857.5	68434.3			52503.3		71035.4		81466.5	56234.8	57952.6	56843.9			75214.8			50016.9		61141.3	3014.62	13	-115
-110	69020.1										44341.5			62445.7		62782.1	73348			54327.8		72151		71272.3	67449.9	50933	57305.2			67424.4			57726.9		62348.3	2479.27	13	-110
-105	71391.3					69078.6					47340.7		55397.3	66222.6		67481.8	77019.3			63665.3		69303.1		79312	73615.3	54166.6	57827.5			67236.1	88055.2		54781.3		66368.4	2655.84	16	-105
-100	79240.8												59210.4	69323.3		77607.7	74500.9			67794.1		70195.4	77227.8	86148.8	59935	53593.6	57260.6			75529.7	97925.8		55608.9		70740.2	3192.56	15	-100
-95	85095.4					70192					46426.4		57865.9	67443.4		72694.9	76460			72777.8		64297.4	77336.6	88835.7	65705.9	51044.1	57027.3			54006.5	96734.2	75089.7	60622.7		68869.8	3153.3	18	-95
-90	82061.9					75073.4	56658.9				48558.2		52727.6	74777.9		73843.6	77608.5			62794.8		69537.7	76988.3	89533	60136.6	54266.6	57705.2		58430.9	67486.4	87730.3	69544.2	53579.2		67452.2	2702.74	20	-90
-85							57575.9				45154.7			74953.5		75891.4	75974.6			69310.6		68131.6	68923.7	90799.9	60420	53189.9	54507.9		56010.5	60236.8	97603.2	77320.3	60466.8		67439.5	3323.65	17	-85
-80	81166.1					74373.7	54395.3				49524.7		61039.1	75538.3		62430.5	69008.4	69644.2		65619.3		72447.1	73623.5	88025.7	65179.3	58501.3	52607.3		62274.6	73485.6	97195.4	64931	51657.6		67746.1	2611.34	21	-80
-75	80069					75902.5	55223.5				51918.6		64722.2	80322.7		75104.9	69466	68956.5	78325.2	58840.3		65997.1	74224.4	87328.2	68854.1	65615.3	51623.5		55138.9	72872	95882.5	70925.4	57374.7		69304	2452.22	22	-75
-70	87882.3					75414.4	56748.2				50722.1	61048.2	59894.6	81052.9	70275.1	64698.9	72996.1	75560.5	85807.1	65924.1	76884.1	68054	81929.1	78065.1	65941.4	61818.3	51385.4		54390.1	70651.4	98188.9	67319.5	46999.4		69186	2510.68	25	-70
-65	79408.6				70079.3	70738	56117.1				53195.1	59524.4		76670.5	71148.1	69834	70431.2	68063.6	85488.7	66925.1	70308.8	62560	82387.4	80582	60978.9	52128.3	52026.6		61307.1	69546.1	95293	72864.6	55046.1		68506.1	2202.01	25	-65
-60	80168.3				65824.2	75264.1	57078.3				52854.6		59172.4	77119.8	69454.5	71294.2	71204.2	66041	72347.4	64831	81498.6	71485.1	81791.7		52912.4	54375.5	47144.7		62550.5	57554.9	89225.2	66071.5	55960.4		66801	2214.74	24	-60
-55	76167.5	78776.2				68647.2	53706.6				52218.9		61730.9	75222.3	70766.6	70968.4	62373.3	70921.6	82469.4	62748.6	70945.4	65760.5	70273	82634.9	64159.3	61758.4	49979		60251.4	66609.8	90914.5	66992.4	57337.6		67773.4	1972.15	25	-55
-50	72414.4	77194.7		61838		70284.3	55031.9		69553	62015.4	49461.7		66200.4	74071.1	65893.2	68764.7	66337.9	65540.8	78448.1	65035.4	73244.7	67300.5	77237.9		55298.6	56390.6	46811.5		57571.9	67885.6	82310.7	62080.9	58301		65648.8	1696.72	27	-50
-45	67317.2	79605.6		64971.7		75141.8	61045.8		71855	65783.8	48838.1	59106.6	57903.4	79539.1	70448.2	70946.3	70896.4	74159.7	73649.4	65272.4	79427.7	63407.3	81206.3	73059.6	59139.8	56591.1	49598.6		65214.3	67026.9	83570.8	62173.6	54203		67279.3	1720.84	29	-45
-40	71275.8	76715.4				68890.9	58527.8		69728.1		51931.3	61460	59052.7	71189.2	64243.6	63823.7	72304.6	77439.3	76016.8	58100.2	68078.9	62115.6	76126.9	78042.6	62060.2	58194.7	50050.3		59023.3	55779	75837.2	65431.2	52514.5		65331.6	1633.65	27	-40
-35	71252.9			63142.7		68817.3	55091.3		64687.7		51663	59678.3	56984.8	71728.9	66383.3	63566	60665.5	69782.5	84361.9	58424.3	66559.3	59616	76025.2	77074.6	55583.2	49556.4	49858.3	59753.9	63822.2	51887.5	83431.5	58933.8	54914.2		63330.2	1778.44	28	-35
-30	69226.9	77267.8	64401.6	60916.2		68965.7	53851.7		59587.3	60005.1	50491.9	58405.1	57066.8	71448.1	65504.5	65373.9	59790.8	71910.2	83326.8	55595	67649	60629.2	76502.4	76778.1	62986.8	51949.2	48627.8	63942.1	57264	58246	82261.8	57221.2	53187.6		63560.7	1645.36	31	-30
-25	72879.5		60570.9	61879	65915.4	67998.3	54898		61136.2	57121	52820.8	57521.3	56903.4	69179.9	65176.8	62291.1	63238.9	68934	73169	56254.2	67376.1	61022.1	71682.8	69276.8	56349.7	51872.2	44999.6	62090.7	56539	57286.8	85542.9	57350.5	49080.4		61882.5	1481.29	31	-25
-20	69988.9	74479.7	61987.7	57277.8		66505.8	48223.6		56247.2	55776.1	48528.3	54864.4	56828.9	66333.7	61078.6	66580.8	63318.4	65210.2	71589.4	57106	65422.8	57790.1	71984.8	75550.3	49704.6	48562.2	46933.6	67455	54480.9	59104.6	76567.2	54936.2	45005		60497.5	1605.98	31	-20
-15	66268.5	70811.1		55993.3		61681	46577.5	57733	60917.9	54616.9	49045.9	53399.6	52896.6	67432.1	62438.2	63224.1	56295.1	67017.7	69771.4	58952.1	65449.8	53486.6	65909.1	70836.4	49569.6	47484.5	45233	61335.5	54838.9	53848.7	74756	56554.4	47449.5		58768.5	1447.9	31	-15
-10	64702.5	69216.2			62959.1	60975.5	46734.9	61193.9	62277.7	56859.3	46834.6	53059.9	52900.6	61321.1	60762	64064.3	61288.2	61238.6	68274.8	55968.6	63857.1	56573.1	65155.7	67986.7	48174.3	44155.1	42967.7	56661	52753.7	50321.4	72059.7	51764.3	46805.1		57737.6	1418.73	31	-10
-5	64134	67735		55873.7	62309.2	59737.8	45601.2	58269.9	58985	55539.8	46382.9	48232.8	55319.3	62581.6	59992.3	59007.6	58474.7	61735.9	69713.1	53669.7	60910	55590.4	67207	65491.5	46666.4	45046.9	42122	57249.8	56280.7	54585.2	72690.6	51305.6	48358.1		57087.5	1346.52	32	-5
0	60387.2	67484		53466.9	60206.8	57841.4	46448.7	53034.7	54982.1	53312.3	46867.2	47067.5	51583.8	58207.8	54641.5	54758.2	49446.6	58293.4	64366.5	47144.2	60363	53361.7	62669.8		45665.5	41207.5	42390.4	59052.1	52197.1	46431.9	66316	48202.8	45904.3		53654.9	1257.16	31	0
5	60084.2		57534	52540.6	61309.5	57195.2	43795.7	52860.4	55598.8	50693.1	43508.9	48314.8	49907.2	55449.5	54555.5	55319.3	52841.6	56111.8	63760.1	47823.4	61958.8	53030.8	61358.1	51449.6	43496.9	41595.2	42616.5	56258.3	50625.4	45523.4	64727.7	47053.5	45470.6		52636.5	1153.68	32	5
10	60113.1	64530.4	59364.4	53320.6	57661.5	55045.3	42487.5	54629.3	52970.2	51110.5		47246.5	48718.5	53682.7	55131.4	54159.5	47909.5	57875.6	61442.7	50339.3	62027.3	51431.6	62159.1		45501.5	41506.6	42971.2	55784.4	49757.1	44499	58385.4	47425	44147.7		52688.2	1152.53	31	10
15	57889.8	64788.3	56048.7	51736.8	53938.4	55027.6	40632.7	51135.3	52464.9	48428.5		43312.8	49242.7	54426.6	52788.9	52505	49753.6	59346.5	63415.3	47521.1	62097.8	48928.1	58709.2		42806.5	40041.3	38983.3	54326.7	46783.2	44694.9	61750.5	48498.6	41702.9		51410.5	1274.96	31	15
20	56907.6	63914.1	55857.7	49830.2	50635.4	49839.3	39491.6	49749.6	50969.6	50327.4		45186		54268.4	54798.6	53505.3	49946	57252.4	62006.1	47442.8	62372.7	48731.2	54956.2		37292	39024.5	40437.7	53907.9	45590.9	42693.9	60237	46555.7	40793.7		50484	1314.27	30	20
25	53235.3	59430.3	58106.7	45382.1	53324.8	50413.3	40452.5	48681.8	49192	48643.1				38830.7	51043.6	52613.3	44649.3	58424.1	45423.1	45591.4	59533.9	44801.8	57355.5		34388.2	40205.4	41476.5	52043.4	43513.1	41228	57602.7	43096.1	41138.5		48269.7	1299.11	29	25
30	51228	55410.3	55706.4	45878.2	49101.2	46212.6	38669.2	44223.6	49890.8	48161.2				47209.6	50344.4		42944.8	59416.3	42210.1	45680.1	59109.8	45788.6	52639.7		42800	38138.9	39551.4	51441.9	43895.6	41036.1	49863.1	43566.6	38922.5		47108.6	1118.3	28	30
35	49194.5	56193	55793.4	46070.7	46339.2	48243.1	34685.9	44224.6	47277.1	47497					49539.3		39446.8	55352.7	51826	43110.2	55943.1	43088.7	50846			37062.8	37952.6	49407.1	44847.5	35307.7	58675.6	42667.2	39488.1		46541.5	1327.07	26	35
40	52269.9		55582.8	40876.6	45572.2	45358.9	29879.9	45282.8	45582.8	45368.3					48793.1			57140.3	54590.1	38334.2	56512.4		56499.6			37318.9	34710.6	48466.7	40217.8	34339.9		41772.3	37798.2		45103.1	1709.33	22	40
45			53264.7	34302.6	41930.4		5864.32			42730.4					44973.9			55622.1	46721.1	24810.5	53101.3					35253.5	33159	48784.6	47183.9			41226.3	30903.7		39989.5	3151.4	16	45
50			51178.6	26985.8			19482.8			40744.3					55117			52331.2	44764.1	34030	50858					35296.1	31431.9	45549				39965.3	28438.8		39726.6	2900.93	14	50
55			51319.8	25916.2			26093.7			37694.3								50241.5	48612.3	27182.1	51604.2					33460.8	31576.7	43619.8				37128.5	28550		37923.1	2788.82	13	55
60			49260.2							35511.7								49239.1		26495.2						19955.3		50668				31029.5	31735.3		36736.8	4124.89	8	60
65			42615.3							31109.9								44952.6		28714						27813.9						34377			34930.4	2964.76	6	65
70			42518.3							32939.4								41905.3								26873.8									36059.2	3763.88	4	70

## Sheet: Fig. 5B EGFP-Sfr1 delta rec12
Fig. 5B		Intensity of EGFP-Sfr1 in delta rec12 (CMC1809 X CMC1808)
		IntDen
			Time points where Z steps did not cover the entire nucleus
	Experiment 1											Experiment 3										Experiment 4					Experiment 6	Experiment 7
Time	Zygote 1	Zygote 2	Zygote 3	Zygote 4	Zygote 5	Zygote 6	Zygote 7	Zygote 8	Zygote 9	Zygote 10	Zygote 11	Zygote 12	Zygote 13	Zygote 14	Zygote 15	Zygote 16	Zygote 17	Zygote 18	Zygote 19	Zygote 20	Zygote 21	Zygote 22	Zygote 23	Zygote 24	Zygote 25	Zygote 26	Zygote 27	Zygote 28	Zygote 29	Zygote 30	Zygote 31	Zygote 32	Zygote 33	Zygote 34		MEDIA	SEM	n	Time
-200																																							-200
-195																																							-195
-190																																							-190
-185																																							-185
-180																																							-180
-175																																							-175
-170																											33711.2		42123.6							37917.4	4206.22	2	-170
-165						39338.6																					40106.5		43415.1							40953.4	1250.66	3	-165
-160						38952.4	36741.3																				46850		46515.4					28893.7		39590.6	3343.67	5	-160
-155						40568	38212.4																				43928.6		42178					29517		38880.8	2523.17	5	-155
-150						43610	40793.7																47876.2				52528.9		46561.1	47462.1				29934.5		44109.5	2736.44	7	-150
-145						45139.6	37036.3																45516.2				54289.8		43395.9	51939.2				33429.2		44392.3	2811.68	7	-145
-140						49951.9	48565.8												53225.4				44715.7				63133.7		44653.4	54417.2				29135.8		48474.9	3478.72	8	-140
-135			54345.4		47041.1	52245.6	48751.6												54145.8				49343.3				61791.9		52316.5	53684.8				37887.4		51155.3	1952.83	10	-135
-130			51707.2		53418.6	52670.8	56442.1												54047.8				57360.3				67201.1		54041.8	56833.5		41980.3	48062.4	44823.3		53215.8	1873.82	12	-130
-125			42572.2		56532.6	65232.5	56620.8	46214.3											56377.9				60670.7				70004.5		57170.9	68255.2	53251.6	45210.7	52371.3	47900.2		55599	2263.06	14	-125
-120			57371.9		50849.4	65290.5	57270.5	50448.8											64428			63415.5	57624.6			54890.7	81209.8		52673.8	69583.7	57235.9	47466.9	60037.5	53102.8		58931.3	2111.2	16	-120
-115	62126.8		66305.8			70065.6	62699.4	49504.9					64434.1				45044.3		62734.9			53390.5	61595.8		50432.7	48538.3	82039.6		56903.7	73435.5	58159.7	52846.5	53359	54128.9		59355.1	2152.15	19	-115
-110	65263		68805.7		59058.3	69695.4	64078.5	54558.5					66864.8						63992.4			57748.1	70263.6		55966.1	63144.6	69991.4	70908.8	50646.1	70474.3	57883.2	51490.7	61688.8	53299.8		62291.1	1523.24	20	-110
-105	58331.7		74948		62446.1	72679.6		57633.6									46874		72116			52403.4	71581.1		54941.8	61552.9	79013.6	75135.5	55176.1	76708.8	61880.4	57286.7	58114.8	54155.7		63314.7	2210.02	19	-105
-100	68371.3		80209.8			69343.1		58256.1		71523.4			77661.1				52470.8					61227.7	67581.8			64806.1	77833	67912.8	56405.5	75412.1	67443.1	64659.9	60412.9	51878.9		66300.5	1990.26	18	-100
-95	73127.7		80183.5		60930.6	80850.5	84778	62825		65795.5			77956.4				58701	77557.5				74563.8	69214.3		70903.6	61991.3	89691	71416	52228.7	77431.6	65585.9	65767.6	57826.4	52507.4		69628.8	2174.66	22	-95
-90	85215					75211		64228.7		75851.9			82347.5					90982.6				64971.8	71218.7		62321.6	59621	82880.2	70605.4	52478	67907.8	69835	60028.5	60800.8	55568.4		69559.7	2543.04	18	-90
-85	82529		88480.9			75410.2	73470.4	62143.4	73713.8	73190.3							59773.8	86854.5	79520			62330.5	74995.8		61684	62616.3	89913.7	78407.5	54609.3	81513.2	65669.8	67043	74760.7	56333.5		72043.8	2228.3	22	-85
-80	93796				65233.7	76918.1	73360.1	69155.4	66907.5									87920.7	86943			69169	79397.8		69096.5	58218.9	85677.8	73601.1	57693.5	77990.6	64856.1	72682.6	76545.2	52093.6		72862.9	2407.5	20	-80
-75	83532.7				64480.6	83230.1	80622.3	64037.5	68194.9	74143.3			84604.7					83860.1				69940.3	75855.1		72536.7	58309.7	79940.3	79262.1	57095.4	80999.1	70745.4	71335.5	78127.9	52284.9		73006.6	2072.91	21	-75
-70	90486.3		90422.1		59073.7	81787		71975.9	68076	69372.9							65451.4	90228.7	81617.3			70110.7	70135.4	60965	74216	66924.4	95922.9	83516.1	60593.3	76962.4	63213	56078.7	73156.4	55670.7		72867.7	2448.87	23	-70
-65	83830.7				63077	74072.7	81151.6	68464.3	70646.5	76767.2			77817.4				68182.9	89104.9			83883.5	72088.1	82292.5	66168.9	73834.3	66917.8	92449.2	73783.8	57339.1	73446.7	60486.8	65287.8	79442.8	56100.6		73193.2	1943.98	24	-65
-60	90958.9		89493.7		59855.2	84127.6	81221.7	68603.7	69217.9	73242.7			79220.4	61398.6			62639.1				83977.3	73376.1	76197.4	68506.1	81636.6	70155.4	85631.9	80835.7	53487	78853.7	67950.8	72250.3	79708.5	58956.5		74060.1	1992.91	25	-60
-55	77742.6			94171	60475.5	81410.4		68670.6	73599.3	76004.8	75314.5		79742.4	66544.4				81698.8			81868.2	80401.2		68348.1	70758.9	70426.5	86668.5	70200.9	56358.7	78137.6	71860.7	68109.1	81087.2	56093.4		73987.2	1861.29	24	-55
-50	89855.2			94804.2	59846.3	74013.3		68744.8	71116.4	75648	73231.1		77613.4		79261.2	67093.5	64437.7				81436.8	80056.8	71638.8	63453.5	80068.1	69375.4	84404.5	63812.7	59682	74596.4	73238.4	69107.3	84247	51271.6		73155.9	1927.78	26	-50
-45	93491.4		86447.2		59658.6	85008.2		65794.5	76424.2	76860.2	71106.9		78198.3			63846.3	65506.9	79861.1		44958.8	82616.4	71325	75359.8	68478.5	80340.4	64780.6	88219	71110.9	59646.9	73734.9	67668.7	68603	78427.9	48279.5		72065	2176.96	27	-45
-40	92564.7	61286	91434.4		60367.1	81657.9	78933.2	64883.9	77413.5	74807.7	69665.5		76711.1			60432.6	60635.7	89354.1	80216	49924.9	80985.6	582.091	70514.7	65342.8	74672.3	66378.3	84226.2	80558.6	54837	69355.2	56038.1	64415.7	72340.9	49153.3		68656.3	3165.23	30	-40
-35	88628.5	62683.8			56829.8	83816.5		66455.1	75781.6	73652.9	66757.1		78925.5	63694.9		62922.2	56808.8	84202.5	75422.3	48536.7		68731.9	73145.9	65881.8	68637.9	66546.1	81118.1	79089	53142.8	70431.2	60082.6	66011.5	78082.3	51986.1		68857.3	1948.55	28	-35
-30	81477.5	62357.1	81743.5	89868.5	50278.5	82362.9		66820.3		77700.7		71080.6	82781.2	63813.3		64014.9	59880.9			41823.4		64111	75306.8	68013.4	72052.8	70728.4	78387.2	75743.5	55773.5	63488.7	56226.3	63281.2	69247.3	48576.8		68034.8	2226.08	27	-30
-25	87218	63203.9	86638.1	90553.2	51509.1	80250.4		65082	65018	73816.3	64531.5	62069	76363			59907	58153.2		78493.5	42585.2		68381.9	67326.3	60054.1	79537.5	66800.5	81083.3	70633.2	58200.4	66774.5	58126.3	57954	70022.6	50474.9		67612.4	2145.12	29	-25
-20	84645.6		82274.6	79376.6	52518.7	85297	72221.7	62484.2	65306.9	67135.9	63633	57540.2	72568.6	63589.5		53016.3	50718.5	69888.1	77905.4	42290.9		71263.3	67607.9	58448.9	64866.6	68624.6	74968.8	61473	56581.7	64865.6	56005.3	59191.8	63608.8	46817.4		65056	1918.88	31	-20
-15	80832.7	56756.2	77239	76151.7	50928.8	74742.1	64359	63039.6	54725.2	64491	51459.8	58134.4	69696.9	61580.6		47410.2	52266.3	74926	73392.7	40049.9		72960.4	67273.7	56837.8	67357.4	63932	72878.9	59472.5	49201	57351.9	50098.2	56624.4	65334.4	49928.4		61919.8	1818.78	32	-15
-10	80456.3	50991.4	66965.1	64439.7	49849.3	67432	53371.2	64364	54750.6	55492.8	50912.8	54391.7	68776	53508.2	52154.9	40096.5	49822.6	68613.6	70760.5	40151.5	60891.8	67289	65384.5	59160.8	62107.2	65526.9	71527	52934.5	48604.6	57983.4	53420.1	55852.5	55059.7	45026.9		58178.5	1592.93	34	-10
-5	68126.1	49134.3	61749	57528.3	43707.9	62499.9	40812.7	64362.3	49427.2	51523.8	48639.5	46789.9	56749.4	49531.5	49356.5	32103.7	44363.8	59445.9	59665.4	39505.4	52354.9	55585.3	55323.3	57068.6	59656.4	59870.4	61395.6	48424	46960.5	53231.6	49609.4	53781	51749.3	41077		52385.6	1360.81	34	-5
0	62239.2	47986.4	53365	46564.7	37104.5	60112.7	30677.4	60357.7	39452.2	44903.6	41404.7	39153.1	51441.6	45427.7	40241.8	21652.4	39531.9	52253	53768.8	36334.9	44772.2	56064.6	49068.5	48445.2	54274.1	50318.2	54590.7	41556.1	41262	48333.2	43459.2	49362.2	47688.4	39925		46267.4	1470.43	34	0
5	55619.5	47063.7	43749.6	36522.7	29997.1	54360		58215.6		35725.2	39560.7	27263	47342.5	36933.9	31271.5		32273.1	43051.3	41088.1	33490.7	26086.6	54924.2	44885.6	48654.6	38996.2	43084.1	45605.1	34330.5	37249	42805.8	37965.6	42652.7	40050.6	37289.1		40906.7	1462.25	31	5
10	46758.1	44233.6		15702.1		50321		56949.2			28228.1		36093.6	28077.8			21510.8	32232.2		29133		51214.9	38187.7	42986.5	29677.1	34238.6		23292.2	28707.7	32864.8	31703.4	34667.9	32536.7	36168.9		35021.1	2083.65	23	10
15	31547.7	42547.7		1061.76		42665.7		55449.3									2261.45			22358.5		48182.7	30672.6	35058.3						25492.7		277.408	28898.4	27527.1		28142.9	4600.89	14	15
20		33791		4680.17		33387.5		52968.9														41318.4		23415.4												31593.6	6710.03	6	20
25		25643.3		144.106				48290														36190.7														27567	10245	4	25
30				2597.37				42332.6														32458														25796	11944.4	3	30
35				440.1				31052.7																												15746.4	15306.3	2	35
40																																							40
45																																							45
50																																							50

## Sheet: Fig. 5B Summary
Total signal (integrated density) EGFP-Sfr1
	Mean				SEM
Time point	EGFP-Sfr1	EGFP-Sfr1-7A	EGFP-Sfr1-7D	EGFP-Sfr1 in delta rec12	EGFP-Sfr1	EGFP-Sfr1-7A	EGFP-Sfr1-7D	EGFP-Sfr1 in delta rec12
-120	55976.5	60107	61525	58931.3	2917.93	2838.68	1921.57	2111.2
-115	58244.5	57826.4	61141.3	59355.1	2794.18	3703.77	3014.62	2152.15
-110	59407	60203.1	62348.3	62291.1	2315.98	3142.9	2479.27	1523.24
-105	61334.7	60566.5	66368.4	63314.7	2181.19	2506.79	2655.84	2210.02
-100	59435.7	64483.7	70740.2	66300.5	1968.92	3304.68	3192.56	1990.26
-95	60116.1	64378.9	68869.8	69628.8	1893.21	2705.24	3153.3	2174.66
-90	62559.8	66572.8	67452.2	69559.7	2028.68	2624.23	2702.74	2543.04
-85	62326.3	65289	67439.5	72043.8	1932.47	2801.83	3323.65	2228.3
-80	64559.5	65984.6	67746.1	72862.9	2306.69	2091.95	2611.34	2407.5
-75	62548.1	66522.4	69304	73006.6	2083.82	2751.1	2452.22	2072.91
-70	63983.5	67211	69186	72867.7	2208.55	2068.55	2510.68	2448.87
-65	65472.6	67919.2	68506.1	73193.2	1903.4	2261.7	2202.01	1943.98
-60	64989.4	68435.3	66801	74060.1	2140.22	2294.9	2214.74	1992.91
-55	65514.9	67625.3	67773.4	73987.2	1914.87	2319.48	1972.15	1861.29
-50	63691.1	67797.4	65648.8	73155.9	2094.99	2671.29	1696.72	1927.78
-45	63526	66622.3	67279.3	72065	2121.02	1729.06	1720.84	2176.96
-40	63571.1	66821.2	65331.6	68656.3	1958.08	2521.52	1633.65	3165.23
-35	63022.6	67243.8	63330.2	68857.3	1789.33	2242.33	1778.44	1948.55
-30	61602.9	66157.9	63560.7	68034.8	1561.96	1877.39	1645.36	2226.08
-25	60413.8	64585.3	61882.5	67612.4	1617.45	2207.87	1481.29	2145.12
-20	58876.8	62997.2	60497.5	65056	1503.65	1936.92	1605.98	1918.88
-15	57449.4	61340.2	58768.5	61919.8	1444.73	1645.17	1447.9	1818.78
-10	53436.4	61476.8	57737.6	58178.5	1360.36	2168.59	1418.73	1592.93
-5	50840.6	58050.6	57087.5	52385.6	1364.02	2067.86	1346.52	1360.81
0	46511.9	55167.9	53654.9	46267.4	1497.41	1705.99	1257.16	1470.43
5	40629.8	54739.2	52636.5	40906.7	1795.3	1719.57	1153.68	1462.25
10	37466.9	53817.4	52688.2	35021.1	2153.03	1555.52	1152.53	2083.65
15	35752.9	51922.2	51410.5	28142.9	2561.91	1480.3	1274.96	4600.89
20	37767.2	50992.1	50484	31593.6	3544.58	1619.78	1314.27	6710.03
n and p value
	n	n	n	n	p value	p value	p value	p value
time point	EGFP-Sfr1	EGFP-Sfr1-7A	EGFP-Sfr1-7D	EGFP-Sfr1 in delta rec12	EGFP-Sfr1/EGFP-Sfr1-7A	EGFP-Sfr1/EGFP-Sfr1-7D	EGFP-Sfr1/EGFP-Sfr1 in delta rec12	EGFP-Sfr1-7D/EGFP-Sfr1-7A
-120	13	9	11	16	0.369022	0.139309	0.485289	0.675025
-115	14	10	13	19	0.927591	0.486844	0.75094	0.490846
-110	17	12	13	20	0.836225	0.397586	0.292346	0.594211
-105	20	12	16	19	0.823971	0.148347	0.527762	0.135034
-100	23	16	15	18	0.171839	0.0029379	0.0155628	0.184751
-95	26	15	18	22	0.194398	0.0154633	0.00179502	0.298736
-90	24	18	20	18	0.225868	0.147943	0.0353816	0.81754
-85	25	16	17	22	0.37374	0.163248	0.00183561	0.626435
-80	27	22	21	20	0.655983	0.365286	0.0182323	0.599716
-75	25	21	22	21	0.2479	0.0401873	0.000990206	0.453721
-70	26	22	25	23	0.297732	0.125379	0.0095795	0.553346
-65	29	24	25	24	0.408247	0.299556	0.00686349	0.853277
-60	28	26	24	25	0.276633	0.560359	0.00334059	0.611801
-55	26	27	25	24	0.487826	0.415191	0.00205542	0.961698
-50	26	26	27	26	0.232126	0.46943	0.0016638	0.496875
-45	28	27	29	27	0.264852	0.17353	0.00692842	0.788957
-40	30	25	27	30	0.306168	0.498128	0.177123	0.617075
-35	30	29	28	28	0.145274	0.903536	0.0312486	0.178915
-30	34	28	31	27	0.0648177	0.391316	0.0181201	0.300548
-25	36	29	31	29	0.12426	0.510621	0.00818962	0.307886
-20	35	29	31	31	0.0930411	0.463879	0.0127352	0.32211
-15	36	28	31	32	0.0803101	0.523534	0.056136	0.243652
-10	36	29	31	34	0.00179187	0.0326602	0.0262366	0.149352
-5	36	26	32	34	0.0035895	0.00184397	0.425842	0.688172
0	36	26	31	34	0.000348105	0.000643052	0.907728	0.469868
5	35	29	32	31	5.16985e-07	6.55303e-07	0.939513	0.305981
10	28	30	31	23	6.72629e-08	3.12838e-08	0.424288	0.560143
15	20	29	31	14	4.79533e-07	2.0456e-07	0.130813	0.793548
20	10	30	30	6	0.000477864	0.000163238	0.384385	0.808425
	26.8621	23.1034	24.7586	24.0345
	mean	mean	mean	mean				p values were calculated based on Student´s t-test (unpaired, two tails)
								p values < 0.05 are highlighted in red
	From 6 to 36 zygotes analyzed at each time point; at least 14 zygotes from time - 100 min to +15 min.
