# Supplementary material for: CDK phosphorylation of Sfr1 downregulates Rad51 function in late-meiotic homolog invasions
Source: EMBO J. 2024 Aug 22;43(19):4356–83. doi: 10.1038/s44318-024-00205-2 (PMC11445502; doi:10.1038/s44318-024-00205-2)
Supplement: Supplementary file 20 — Source data Fig. 5 [file 44318_2024_205_MOESM20_ESM.zip › Figure 5 Source Data/5C/5C Skewness Quantification.xlsx]

## Sheet: Fig. 5C EGFP-Sfr1
Fig. 5C		Skewness of EGFP-Sfr1 (CMC1788 X CMC2)
			Time points where Z steps did not cover the entire nucleus
	Experiment 1							Experiment 2										Experiment 3	Experiment 4					Experiment 5							Experiment 6				Experiment 7
Time	Zygote 1	Zygote 2	Zygote 3	Zygote 4	Zygote 5	Zygote 6	Zygote 7	Zygote 8	Zygote 9	Zygote 10	Zygote 11	Zygote 12	Zygote 13	Zygote 14	Zygote 15	Zygote 16	Zygote 17	Zygote 18	Zygote 19	Zygote 20	Zygote 21	Zygote 22	Zygote 23	Zygote 24	Zygote 25	Zygote 26	Zygote 27	Zygote 28	Zygote 29	Zygote 30	Zygote 31	Zygote 32	Zygote 33	Zygote 34	Zygote 35	Zygote 36	Zygote 37		MEDIA	SEM	n	Time
-200																																					0.178					-200
-195																																					0.2824					-195
-190																																					0.14144					-190
-185																																					0.24492					-185
-180							0.26242																														0.25934		0.26088	0.00154	2	-180
-175							0.96296																		0.32958												0.27273		0.521757	0.221211	3	-175
-170							0.27415																		0.39451												-0.06826		0.200133	0.138622	3	-170
-165			0.43278				0.33401																		0.448												-0.09038		0.281103	0.126379	4	-165
-160			0.42152			0.2884	0.18745													0.71409					0.08103		0.50152										0.06417		0.322597	0.0899258	7	-160
-155			0.48654			-0.01312	0.15793													0.33388					0.47162		0.6293										0.04255		0.301243	0.0923676	7	-155
-150			0.26378			0.40083	0.23927													0.35847				0.26537	0.35493		0.18758										0.28205		0.294035	0.0251701	8	-150
-145			0.24421			0.2315	0.27992													0.54811				0.45123	0.33287		0.59373										-0.00663		0.334367	0.0687344	8	-145
-140			0.37777			0.25094	0.24511													0.4319				0.3956	0.37594		0.20366										-0.04742		0.279188	0.0551441	8	-140
-135			0.09511			0.50318	0.2251												0.74945	0.46174	0.18821			0.36821	0.15365		0.43289		0.65293								0.15868		0.36265	0.0656866	11	-135
-130			0.0437			0.30189	0.12649												0.51035	0.2684	0.67953			0.80407	0.41319		0.30226		0.27033								0.34408		0.369481	0.0675353	11	-130
-125			0.09088			0.34047	0.11728		0.08329										0.46806	0.09646	0.28782			0.22626	0.36747		0.41574		0.62862					0.67014		0.12925	0.46791		0.313546	0.0533854	14	-125
-120						0.24596	0.11833		0.15154										0.6944	0.63742	0.53771			0.25225	0.83938		0.24411		0.60716					0.55439		0.74208	0.11985		0.441891	0.0718541	13	-120
-115			-0.02496			0.69142	0.13049		0.0218										0.71666	0.15557	0.26527			0.33772	0.82747		0.39182		0.43424					0.21572		0.97387	0.2975		0.388185	0.0818416	14	-115
-110	0.59446					0.38377	0.19575		0.41896							0.25874			0.53796	0.61358	0.35725		0.52754	0.45165	0.62829		0.4849	0.27407	0.27278					0.64438		0.89948	0.28446		0.460472	0.044444	17	-110
-105	0.73795	0.36651				0.72012	-0.19041		0.22255	0.61501			0.27667			0.13015			0.29311	0.97736	0.21909		0.60462	0.61884	0.72078		0.65922	0.54661	0.44683					0.7246		0.56154	0.32405		0.47876	0.0608351	20	-105
-100	0.34845	0.62595			0.17133	0.4974	0.3729		0.29058	0.42836			0.29233			-0.00436			0.64567	0.80606	0.45399	0.53663	0.73568	1.04684	0.50789		0.3422	0.30287	0.67517					0.75319	0.26936	0.26803	0.24086		0.46119	0.0503068	23	-100
-95	0.69058	0.48341	0.32324		0.54593	0.7804	0.4462		0.75543	0.85653			1.63531	0.54415		0.10865		0.50697	0.55777	0.39874	0.25362	0.25372	0.48106	0.51371	0.56776		0.78353	0.38034	0.3993					0.53365	0.44458	0.29765	0.09762		0.52461	0.0584959	26	-95
-90		0.4632			0.31286	0.09401	0.40184		0.18448	0.30428			0.9674	0.73312		0.08258		0.54415	0.18778	0.67759	0.17817	0.13071	0.57332	0.46935	0.59782		0.81073	0.60849	0.43979					0.39115	0.54594	0.63819	0.3403		0.444885	0.0481572	24	-90
-85		0.48815			0.51068	0.19928	0.64446		0.13279	0.47806			0.46161	0.58684		0.09056		0.73312	0.4419	0.60739	0.66448	0.47592	0.82207	0.63136	0.55608		0.39001	0.28896	0.37388		0.22806			0.59498	0.41289	0.79738	0.72814		0.493562	0.0397304	25	-85
-80	0.58273	0.60806	0.29291		0.25782	0.35316	0.2951		0.19467				0.65537	0.64222		0.14867		0.58684	0.38193	0.59657	0.39989	0.25416	0.68711	0.53101	0.39753	-0.02627	0.7418	0.46266	0.4346		-0.00949			0.86887	0.30953	0.73896	0.4954		0.440067	0.0434537	27	-80
-75	0.45986				0.21058	0.15829	0.28734		0.19263				0.49154	0.52417		0.18907		0.64222	0.25838	0.35016	0.02881	0.68773	0.74321	0.31423	0.44348	0.44806	0.45516	0.54122	0.49757		0.4528			0.58022	0.26569	0.05221	0.11318		0.375512	0.0393075	25	-75
-70	0.64226		0.24923		0.48876	0.4629	0.48144	0.33058	0.38783	0.3424	0.25684			0.29675					0.11206	0.54131	0.48874	0.53	0.6748	0.42305	0.4046	0.06926	0.73661	0.51578	0.23943		0.37599			0.58266	0.59302	0.80778	0.60764		0.447758	0.0356527	26	-70
-65	0.25047	0.1862	0.21671		0.13497	0.45704	-0.03709		0.23557	0.38126	1.35667		1.73212	1.41149		0.29407		0.29675	0.10502	0.18715	0.30713	0.46884	0.40002	0.5071	0.16965	0.63183	0.17149	0.42175	0.47757		0.15932			0.55467	0.40335	0.46182	0.10239		0.429149	0.0752715	29	-65
-60	0.39388	0.31848	-0.03306	0.02452	0.20576	0.21255	0.40317		0.28214	0.84737			0.27164	0.33275				1.41149	0.35438	0.23972	0.0691	0.07262	0.29492	0.36184	-0.11483	0.74648	0.58253	0.48878	0.28886		0.13149			0.8258	0.31384	0.54086	0.37028		0.36562	0.0587601	28	-60
-55	0.75742	0.41061		-0.07697	0.28121	0.42463	0.21753		0.39479	0.83034				0.33811		0.68375			0.06552	0.41385	0.24066	0.3793	0.44009	0.60411	-0.03821	0.22777	0.59501	0.57447	0.49206		0.19433			0.42919	0.26536	0.0176	0.05555		0.354542	0.0468246	26	-55
-50	0.66853			-0.01356	0.27404	-0.17214	-0.03685		0.24676	0.29105			0.59611	0.5582		0.2666			0.33784	0.12347	0.21535	0.45777	0.15298	0.49977	-0.07943	0.26894	0.41909	0.70371	0.20516		0.35187			0.30464	0.4136	0.16456	0.28111		0.28843	0.0432821	26	-50
-45	0.14211		-0.02804	0.06235	0.14458	0.15939	0.56023	0.6671	0.45436	0.24349				0.2739		0.07336		0.5582	0.22609	0.08614	-0.00356	0.25405	0.26594	0.24912	-0.07367	0.16486	0.48715	0.43507	-0.09665		0.40122			0.25096	0.59557	-0.05935	0.30351		0.242767	0.0404391	28	-45
-40		0.27338	0.28912	-0.01262	0.14883	-0.04981	0.10134	0.36865	0.76069	0.32528	-0.07908			0.49293	0.33202	0.09551		0.2739	0.24201	0.10267	0.08889	0.11643	-0.0078	0.26301	0.13741	0.08947	0.15614	0.6947	0.17609		0.10469			0.03926	-0.10827	-0.07846	0.26243		0.186627	0.0376982	30	-40
-35		-0.27122	0.00792	-0.25903	-0.00695	-0.14821	0.18705	0.35191	0.15047	0.35403	-0.05964			0.44497	0.05113			0.49293	0.01754	0.11567	-0.09986	0.06375	0.05215	0.19029	0.06357	0.25847	0.14763	0.43717	0.22289		0.08506		0.05902	0.03374	-0.1125	-0.22651	0.50447		0.103597	0.0390273	30	-35
-30	-0.26871	-0.10194	0.03281	-0.13063	-0.07853	-0.23768	0.13125	0.44829	-0.11704	0.24223	0.00446		0.42306	0.80469	0.01694	0.29718		0.44497	-0.00243	0.05971	-0.07197	0.19553	0.24113	0.21318	-0.01599	0.24742	0.10273	0.5325	0.16441		0.10949	0.17233	0.12372	0.00513	0.10682	-0.02763	0.42545		0.132144	0.0395695	34	-30
-25	-0.20638	0.0273	0.15514	-0.04886	0.19715	-0.19638	0.15801	0.50011	-0.1405	0.08009		0.07483	0.16379	0.27041	0.08992	0.08081	-0.16417	0.80469	-0.05732	-0.00943	-0.02516	-0.01263	0.23397	0.30969	-0.01435	0.05808	0.12691	0.1462	0.33925	0.04518	-0.00225	-0.0874	0.05011	0.35585	0.20625	-0.14966	0.11551		0.0965211	0.0337567	36	-25
-20	0.021	-0.07823	-0.20245	-0.27945	-0.20725	-0.1461	-0.00212	-0.01956	-0.12561	0.20849		0.05018	0.00733	0.25441	0.04201	-0.23843		0.27041	0.02021	-0.06909	0.09404	0.06441	-0.04598	0.21325	-0.03192	-0.08867	0.09737	0.55107	0.19259	-0.03006	0.20139	0.15781	0.3093	0.00356	-0.13636	-0.01335	0.05973		0.0315409	0.0293209	35	-20
-15	-0.04667	0.12382	0.09911	-0.1004	0.00477	-0.0477	-0.08061	0.34607	-0.03756	-0.04145		-0.14954	-0.01422	0.15915	-0.03742	0.16069	0.06595	0.25441	0.03216	-0.04655	0.02538	0.14104	-0.04109	0.23291	-0.10811	0.14547	0.1829	0.42459	0.38539	-0.18073	0.12037	0.04895	-0.11879	0.00281	0.01264	-0.12997	0.1186		0.0529547	0.024911	36	-15
-10	-0.16728	-0.15491	-0.189	0.16977	0.22125	-0.09059	0.06287	-0.22313	-0.00936	0.07751		0.07691	0.15785	0.15926	-0.25913	-0.07638	0.152	0.15915	-0.07702	0.19832	0.03794	-0.08505	0.05732	0.07187	0.08639	0.41333	0.05278	0.2781	0.13221	-0.07148	-0.00276	0.07223	-0.00615	-0.01687	-0.15965	-0.15634	-0.04549		0.0235131	0.0250741	36	-10
-5	-0.247	0.15182	-0.20708	0.07652	0.13312	0.05658	0.15145	0.10474	-0.07675	0.25229	0.208	-0.08065	-0.02454	0.11305	0.37013		0.04924	0.15926	0.07801	0.08299	0.14012	-0.00599	0.24456	0.00559	-0.10238	0.26735	0.35521	0.08507	0.06998	-0.15418	0.1022	-0.25492	0.07176	0.22599	-0.11233	-0.20042	0.26917		0.0654989	0.0270811	36	-5
0	-0.06404	0.12853	-0.05665	0.07839	0.23608	0.23855	0.22844	-0.17418	0.07206	0.3418	0.48154	-0.04159	0.07484	0.29789	0.04284		0.10526	0.11305	0.16787	0.20609	0.08704	0.22863	0.44907	0.08308	-0.14349	0.04292	0.41531	0.52505	0.02317	-0.07295	0.11394	-0.08196	0.26036	0.0557	-0.22602	-0.0816	0.08822		0.117868	0.0305023	36	0
5	-0.07572	0.05444	-0.10588	0.04107	0.29736	0.22564	0.29019	0.04697	0.17855	0.46599		-0.03241	0.0737	0.35537	0.20392	0.44187	0.39931	0.29789	0.17044	0.53178	0.20599	0.22245	0.22179	-0.06571	0.26559	0.15182	0.59242	0.3914	0.18629	-0.10693	0.18248	-0.0853	0.52529	0.63918	0.30467		0.12932		0.217749	0.0341818	35	5
10	0.03158	0.6537	0.11192	0.21381	0.64987		0.20918	0.16167	0.4283			0.07601	0.04072	0.0922		0.34956		0.35537	0.33669		0.50907		0.42795	-0.03725	0.54649	0.19584		0.31471	0.22593	-0.17166	0.05765	0.18939	0.24991	0.24736	0.18348		0.04157		0.238965	0.038137	28	10
15	0.02045	0.15194		0.90592				0.34836	0.09815			0.19566		0.28721		0.25682		0.0922			0.20528			0.38992		0.34954		0.40409	0.31023	0.2112	0.03887	0.25259		0.42383	0.41646		0.35449		0.28566	0.043009	20	15
20								0.27153				0.24923						0.28721						0.44932		0.19769		0.70484	0.54313	0.11607		0.35714					0.25095		0.342711	0.0558353	10	20
25												0.11674												0.4487		0.31481		0.74256		0.19745		-0.07258							0.29128	0.115564	6	25
30												-0.09516														0.28352		0.40715		0.22587		0.10807							0.18589	0.0851854	5	30
35																										0.17677				0.58634		0.35921							0.374107	0.118467	3	35
40																										0.21645						0.45443							0.33544	0.11899	2	40
45																										0.79842						0.83521							0.816815	0.018395	2	45
50																										0.52391																50

## Sheet: Fig. 5C EGFP-Sfr1-7A
Fig. 5C		Skewness of EGFP-Sfr1-7A (CMC1704 X CMC1791)
			Time points where Z steps did not cover the entire nucleus
	Experiment 1					Experiment 2								Experiment 3		Experiment 4				Experiment 6		Experiment 7
Time	Zygote 1	Zygote 2	Zygote 3	Zygote 4	Zygote 5	Zygote 6	Zygote 7	Zygote 8	Zygote 9	Zygote 10	Zygote 11	Zygote 12	Zygote 13	Zygote 14	Zygote 15	Zygote 16	Zygote 17	Zygote 18	Zygote 19	Zygote 20	Zygote 21	Zygote 22	Zygote 23	Zygote 24	Zygote 25	Zygote 26	Zygote 27	Zygote 28	Zygote 29	Zygote 30		MEDIA	SEM	n	Time
-200																																			-200
-195																																			-195
-190																																			-190
-185																												0.22556							-185
-180																	0.35112											0.24152				0.29632	0.0548	2	-180
-175																	0.68269											0.04063				0.36166	0.32103	2	-175
-170																	0.57093											0.33612				0.453525	0.117405	2	-170
-165																	0.32005										0.16832	0.49578				0.32805	0.0946142	3	-165
-160																	0.42691						0.42862				0.35319	0.09294				0.325415	0.079461	4	-160
-155																	0.23589						0.58631				0.08141	0.03461				0.234555	0.124888	4	-155
-150		0.14467															0.27246						0.33599				0.459	0.29343				0.30111	0.050744	5	-150
-145		0.25419															0.39921						0.12763				0.42628	0.18035				0.277532	0.058903	5	-145
-140		0.45885															0.15512						0.08543	0.29448			0.09822	0.47946				0.261927	0.0722306	6	-140
-135		0.21688															0.05744						0.16124	-0.03703			0.44602	0.63643				0.24683	0.102654	6	-135
-130		0.07746															0.09002						-0.00163	0.27896	-0.20511		0.06165	0.0974				0.0569643	0.0544601	7	-130
-125		0.1512															0.37004						0.15868	0.1982	-0.04104		0.14135	0.25316				0.175941	0.0471371	7	-125
-120		0.13579			0.48766												0.09184						0.18721	-0.24252	0.24184		-0.04583	0.32064	0.27632			0.161439	0.0710767	9	-120
-115		0.22795			0.47396												0.17863		0.35726				0.06433	0.02047	-0.16368		0.21502	0.21	0.25686			0.18408	0.0562679	10	-115
-110		0.08914			0.36573				0.82236								0.10642		0.31138		0.22951		0.13571	0.31685	-0.1856		0.0086	0.24195	0.27194			0.226166	0.0702242	12	-110
-105	0.57552				0.48759				0.4252								0.36563		0.22989		0.49019		0.04821	0.18327	-0.38003		0.05705	-0.00646	0.4069			0.240247	0.079447	12	-105
-100	0.81122	0.11647			0.70684				0.82818					0.47427			0.38841	0.1598	0.20687		0.82229		0.24496	-0.07434	0.276	0.30233	0.09385	0.33216	0.34872			0.377377	0.069901	16	-100
-95	0.53843						0.53938		0.75528					0.52111			0.11376	0.1971	0.43942		0.22698		0.19857	1.17846	0.32913	0.21544	-0.10386	-0.00352	0.29655			0.362815	0.0824158	15	-95
-90	0.57946	0.37825		0.31239	0.28293				0.41814				1.06617	0.20515			0.41671	0.2167	0.35967		0.30117		0.25328	0.19898	-0.12538	0.42661	0.1675	0.04188	0.36424			0.325769	0.0572941	18	-90
-85	0.27709			0.40967	0.51056				0.66001					0.53821			0.3339	0.37484	0.4049		0.66995		0.26009	0.66052	-0.13039	0.16069	0.1142	0.30634	0.37943			0.370626	0.053818	16	-85
-80	0.06358	0.26341		0.34914	0.49684		0.43823		0.95535	0.3971			0.57854	0.42455			0.35151	0.76245	0.54703		0.27616	0.60639	0.17862	0.82755	0.3352	0.13953	-0.05001	0.49407	0.38122	0.38225		0.418123	0.0511362	22	-80
-75	0.5547			0.30186	0.75417		0.11182		0.80054	0.68902			0.53175	0.19324			0.68356	1.10526	0.84888		0.10857	0.60972	0.4584	0.43604	0.23401	0.26614	0.2989	0.0547	0.10144	0.44301		0.456463	0.06283	21	-75
-70	0.484		-0.38327	0.53404	0.24778		0.03077		0.40507	0.42433			0.64643	0.52343			0.17324	0.76579	0.43384		0.49902	0.49019	0.50202	0.35293	0.21414	0.31908	0.07583	0.35735	-0.04578	0.29978		0.334091	0.0541111	22	-70
-65	0.33408		-0.36883	0.13135	0.56342	-0.01853	0.31031		0.59003	0.55691			0.6936	0.24953	0.54239		0.22708	0.78325	0.69678		0.41805	0.43933	0.21633	0.57403	0.42187	0.0839	0.16545	0.34818	-0.03546	0.36109		0.345173	0.0550893	24	-65
-60	0.35335	0.22411	-0.14125	0.0057	0.66462	-0.08012	0.1773		0.30085	0.48658			0.39957	0.05455	0.30893		0.04161	0.21691	0.5694	0.39734	0.32891	0.45902	0.27677	0.43943	0.23158	0.15981	0.34768	0.32134	0.28291	0.08322		0.265774	0.0378902	26	-60
-55	0.3	0.02729	0.01918	0.15671	0.2267	0.15497	0.01094		0.29414	0.49489			0.20905	0.2894	0.67491	0.19154	0.14953	0.47889	0.55686	0.21349	0.40783	0.62202	0.39487	0.44846	0.33864	0.05327	0.18024	0.53345	-0.25705	-0.03014		0.264447	0.0425889	27	-55
-50	0.35922		-0.11578	-0.2427	0.42689	-0.08223	-0.13287		0.42079	0.47089			0.28857	0.13688	0.6073	0.16276	0.15764	0.34915	0.56596	0.13563	-0.12782	0.54669	0.10639	0.07022	0.11206	0.0484	0.564	0.41727	-0.00175	0.22874		0.210473	0.0484958	26	-50
-45	0.18102	-0.13162	-0.30088	-0.0909	0.02195	-0.00934	0.19379		0.63057		0.38925		0.02039	0.16956	0.18166	0.06343	0.32095	0.12019	0.37582	0.13768	-0.03676	0.2442	-0.13448	0.21346	0.40764	0.10676	0.20836	0.39032	0.02538	-0.0752		0.134193	0.0395495	27	-45
-40	0.01077	0.13879	-0.10611	-0.2114	0.17286	-0.17738			0.28616		-0.1934		-0.05098		0.2788	0.14921	-0.23996	0.31362	0.37609	0.10292	0.07136	0.00413	-0.01404	-0.17425	-0.20551	0.09287	0.22426	0.51708	-0.32999	-0.0788		0.038284	0.0437642	25	-40
-35	0.11229	0.05974	-0.15652	-0.05391	0.18233	-0.09763		-0.18342	0.46725	0.09773	-0.17481	-0.04858	0.04683	0.1546	0.10118	0.0941	0.24039	0.22116	0.11308	-0.11888	-0.10495	0.15261	0.15557	-0.00069	-0.03196	0.232	0.49712	0.40518	-0.03713	-0.16724		0.0743945	0.0342602	29	-35
-30	0.00312	-0.14223	-0.3541	-0.2707	0.16679	-0.20798		-0.21973	0.48566	-0.14041	0.06593	0.06708	-0.1784	-0.06591		0.04969	-0.1768	0.00288	0.25445	0.13147	0.15847	-0.14061	0.08351	-0.0978	0.23099	-0.09277	0.45649	0.24976	-0.17289	-0.1338		0.000434286	0.0397838	28	-30
-25	0.13217	0.10022	-0.21519	-0.11438	0.03846	-0.34315		-0.37937	0.48696	-0.06668	0.08533	0.05094	-0.03219	0.16286	0.17751	0.44474	-0.04564	0.13797	0.13495	0.04261	0.18961	-0.15255	-0.02969	-0.13197	-0.09055	0.05018	0.28084	0.2295	-0.06657	-0.02404		0.0363062	0.0365723	29	-25
-20	-0.0012	0.00728	-0.40547	-0.3406	0.11635	-0.33808	-0.2082		-0.09965	0.26342	0.02319	-0.22302	0.02777	0.06289	0.23614	-0.0643	0.0545	-0.1313	0.13958	-0.17559	0.09294	-0.08743	-0.06967	-0.1408	-0.12198	-0.0047	0.16105	0.02509	-0.00747	-0.01255		-0.0421314	0.030342	29	-20
-15	0.03567	-0.04558	-0.27189	-0.16182	0.04637		0.10258		0.08814	-0.07911	-0.01059	0.00935	-0.1054	-0.031	0.17288	-0.05118	-0.25201	-0.14134	0.08529	-0.02634	0.09541	0.12851	0.08229	-0.20413	0.00132	-0.05795	0.24657	0.13854	-0.03873	-0.06695		-0.0111107	0.023747	28	-15
-10	-0.24919	-0.23982	-0.4157		-0.04712	-0.24085	-0.18005	-0.31228	-0.17219	-0.25704	-0.19014	-0.14176	-0.22827	-0.31696	0.03958	0.09477	0.11806	-0.0944	0.16977	-0.10858	0.03931	-0.04444	-0.09089	-0.25865	-0.25738	-0.05378	0.19731	0.0282	-0.1444	-0.17238		-0.121699	0.0287192	29	-10
-5	0.12242	-0.10036	-0.14678		-0.09937	-0.21255	-0.1895		-0.33804	-0.26899			-0.07382	-0.15611	-0.07135	-0.04126	-0.02435	-0.18338	0.02096	-0.19311	-0.06993	-0.2228	-0.11173	-0.11462	-0.28534	0.04429	0.06894	-0.17863	-0.08633	-0.11247		-0.116316	0.0215296	26	-5
0	-0.00192	-0.21281	-0.24289		-0.07584	-0.36337	-0.21888		-0.22405	-0.20612			-0.21586	0.02452	-0.00474	-0.08749	-0.1837	-0.18517	-0.02394	-0.19487	-0.16325	-0.27092	-0.22377	-0.21988	-0.25289	0.13548	0.05311	-0.16846	-0.0075	-0.31789		-0.148196	0.0243751	26	0
5	-0.16728	-0.34442	-0.21604		0.06453	-0.37765	-0.22484	-0.35247	-0.33002	-0.09214	-0.1604	-0.35613	-0.03682	-0.01734	-0.12196	0.03914	-0.12666	-0.31977	0.17504	-0.11084	-0.14158	-0.19155	-0.29371	-0.37739	-0.24976	0.00954	-0.046	0.13462	-0.1705	-0.30845		-0.162443	0.0291758	29	5
10	-0.02224	-0.17191	-0.39782	-0.10602	-0.00813	-0.2974	-0.22366	-0.37274	-0.36769	-0.15922	-0.3429	-0.23921	-0.13522	0.14081	0.02445	-0.00545	-0.13578	-0.22213	-0.02498	-0.19672	-0.18583	-0.15286	-0.28631	-0.12314	-0.01991	-0.12659	-0.15859	-0.00702	-0.23644	-0.28198		-0.161421	0.024178	30	10
15	0.0008	-0.08533		-0.22563	-0.0949	-0.1786	-0.21094	-0.22445	-0.32578	-0.16043	-0.16131	-0.14994	-0.00779	0.09359	0.17147	0.14536	0.16663	-0.1269	-0.06066	-0.10957	-0.12955	-0.26021	-0.26201	-0.00606	-0.44055	-0.14954	-0.35374	-0.18404	-0.02386	-0.30465		-0.126158	0.0283733	29	15
20	0.03712	0.04698	-0.39948	-0.0415	0.01946	-0.5285	-0.21118	-0.27784	-0.26243	-0.02115	0.03295	-0.15495	-0.13089	0.00962	-0.08496	-0.05692	0.00254	-0.22803	-0.10613	-0.18728	-0.1154	-0.27799	-0.32957	-0.12892	-0.29799	-0.16538	-0.18256	-0.05683	0.12386	-0.13113		-0.136816	0.0268313	30	20
25	-0.18607	0.1303	-0.14372	0.15098	0.26346	-0.27705	-0.11693	-0.30811	0.01495		-0.19716	-0.13759	-0.02608		-0.03857		-0.12427	-0.41821	-0.11193	0.06667	0.12981	0.08214	-0.03496	-0.18427	-0.39532	-0.21395	-0.29545	0.03086	0.0004	-0.15792		-0.0925181	0.0329083	27	25
30	0.09944	-0.11785	-0.16056	-0.07409	-0.2383	-0.14205	0.06196		-0.06079		-0.08774	-0.25856			0.13671		0.27637	-0.25553	0.17182	0.05533	-0.17576	-0.21168	-0.06731	-0.20362	-0.28635	-0.2073	-0.2875	-0.13949		-0.1012		-0.0947521	0.0315824	24	30
35	0.02762			0.01725	0.00434		0.139		-0.03576			-0.13748			0.00186		0.15629	-0.10477	-0.11486	0.18322	0.14004	-0.17638	-0.05463	-0.10394	-0.13741	-0.18001	-0.17396	0.16103		-0.32502		-0.0356785	0.0314105	20	35
40			0.01559	0.13419			0.1151					0.27339			-0.17923				0.07691			-0.2149	-0.0888		-0.08337	-0.0167	-0.19727			-0.00101		-0.0138417	0.0428345	12	40
45			0.07115				0.17156								-0.08877				-0.00034			-0.21965	0.00761		0.04049	-0.10746	-0.17464					-0.0333389	0.0415602	9	45
50															0.06147							-0.20034			-0.06752	-0.02528	-0.02399					-0.051132	0.0427877	5	50
55															0.1284							0.03061					-0.09331					0.0219	0.0641502	3	55

## Sheet: Fig. 5C EGFP-Sfr1-7D
Fig. 5C		Skewness of EGFP-Sfr1-7D (CMC1712 X CMC1790)
			Time points where Z steps did not cover the entire nucleus
	Experiment 1						Experiment 2			Experiment 3					Experiment 4					Experiment 6				Experiment 7
Time	Zygote 1	Zygote 2	Zygote 3	Zygote 4	Zygote 5	Zygote 6	Zygote 7	Zygote 8	Zygote 9	Zygote 10	Zygote 11	Zygote 12	Zygote 13	Zygote 14	Zygote 15	Zygote 16	Zygote 17	Zygote 18	Zygote 19	Zygote 20	Zygote 21	Zygote 22	Zygote 23	Zygote 24	Zygote 25	Zygote 26	Zygote 27	Zygote 28	Zygote 29	Zygote 30	Zygote 31	Zygote 32	Zygote 33		MEDIA	SEM	n	Time
-200																									0.28796					0.1056					0.19678	0.09118	2	-200
-195																									0.4038					0.39968					0.40174	0.00206	2	-195
-190																									0.20758					0.10992					0.15875	0.04883	2	-190
-185																0.36745									-0.14529					0.10482					0.108993	0.14803	3	-185
-180																0.47474	0.60818								0.05425					0.29514					0.358077	0.119873	4	-180
-175																0.55398	0.61222								0.24244					0.07338			0.18108		0.33262	0.106179	5	-175
-170																0.44159	0.34794								0.03474					-0.13515			0.38387		0.214598	0.11239	5	-170
-165																0.5199	0.23313								0.2919					0.04086			0.09238		0.235634	0.0843913	5	-165
-160																0.44066	0.36079								0.29615		-0.01374			0.10961			0.34183		0.255883	0.0702967	6	-160
-155																0.08081	0.28693								-0.01151		-0.03498			-0.08234			-0.02843		0.03508	0.0548998	6	-155
-150																0.25771	0.19902								0.18217		-0.11468			0.12844			0.30794		0.1601	0.0605234	6	-150
-145																0.25407	0.18803							0.05096	-0.00629		-0.29361			-0.08286			0.27142		0.0545314	0.0769151	7	-145
-140																0.09442	0.20297							0.21765	0.05388		-0.10002			-0.09775			0.1117		0.0689786	0.0485789	7	-140
-135	0.15934															0.33508	0.15207							0.02226	-0.18441		-0.05994			0.14692			0.45379		0.128139	0.0725853	8	-135
-130	0.02552															0.40653	0.21094					0.23716		-0.09843	-0.13423		0.29104			-0.02464			0.2397		0.128177	0.0633847	9	-130
-125	0.02511															0.4742	0.0438					0.09721		-0.02211	0.22516		-0.07984			-0.27858			-0.0485		0.0484944	0.0700415	9	-125
-120	0.04053													0.03734		0.17468	0.15064			0.13216		0.1668		0.07768	0.18948		-0.10589			-0.17228			0.23925		0.0845809	0.0384836	11	-120
-115	0.09882										0.20763			0.22781		0.21451	0.13011			0.23452		0.32093		0.26781	0.16912	0.16679	-0.20782			-0.15744			0.43221		0.161923	0.0485553	13	-115
-110	-0.20588										0.11567			0.25972		0.33995	0.20522			0.05187		0.11002		-0.13858	-0.14648	0.12925	-0.09338			-0.02386			0.20393		0.0621115	0.0476222	13	-110
-105	0.01634					0.12115					0.24435		-0.04627	0.082		0.19416	0.14868			0.03332		0.30761		-0.21109	0.24752	-0.03834	-0.15606			-0.01456	0.09281		0.01105		0.0645419	0.0361133	16	-105
-100	-0.10019												-0.04729	0.1265		0.2562	0.14048			0.04801		0.56357	0.37303	0.00068	-0.07634	0.14769	-0.15921			-0.07525	-0.13454		0.20377		0.084474	0.0527326	15	-100
-95	-0.26738					0.12204					0.12494		0.17025	0.11004		0.36302	0.00815			0.20738		0.07267	0.05442	-0.18477	0.00488	0.29651	-0.07351			-0.34952	-0.21402	-0.02368	0.03097		0.0251328	0.0447138	18	-95
-90	-0.01514					-0.0486	0.15262				0.12174		0.10455	0.18079		0.21695	0.01457			0.12279		0.16703	0.23706	0.01229	0.06586	-0.06669	-0.10599		-0.04539	-0.07997	-0.11979	0.0258	0.01994		0.048021	0.024532	20	-90
-85							-0.13265				0.01664			0.10998		0.00258	0.24789			0.26397		0.39197	0.36852	-0.04941	-0.07191	-0.25155	-0.2271		-0.06197	-0.05637	-0.15449	0.16152	0.07562		0.0372494	0.0474388	17	-85
-80	0.19008					0.14653	-0.04664				0.11512		0.04021	0.2799		0.1023	0.05857	0.16766		0.03276		-0.03267	0.33572	-0.19309	-0.142	-0.01434	-0.21109		0.16479	-0.00101	-0.12177	0.01124	0.44068		0.0629976	0.0366783	21	-80
-75	-0.16384					0.0919	-0.09612				0.29306		0.24868	0.17928		0.20788	0.41163	0.05279	-0.04318	0.23572		-0.14773	0.02617	-0.08354	-0.17387	-0.05773	-0.12623		-0.12652	-0.19731	-0.32826	-0.00108	0.1534		0.0161409	0.0404719	22	-75
-70	-0.26688					-0.13523	0.15414				-0.19486	0.07622	0.02246	0.12068	0.0813	0.29003	0.12668	-0.0559	0.17926	0.08339	0.07565	0.19968	0.1498	-0.10759	-0.23728	-0.10557	-0.09976		-0.15057	-0.08874	-0.39512	-0.2893	-0.13238		-0.0279956	0.0352706	25	-70
-65	-0.088				0.00201	-0.09579	0.22512				-0.01314	0.06734		0.01249	0.04901	0.28428	0.16856	0.00117	0.21008	0.22793	-0.0491	0.3054	-0.01543	0.37552	0.10326	0.13058	-0.0508		-0.15177	-0.2373	-0.23158	-0.03854	-0.15866		0.0413056	0.0332764	25	-65
-60	-0.11809				-0.10006	0.18519	0.09385				-0.02868		-0.0163	0.15567	-0.033	0.08907	0.13689	-0.18042	0.0359	0.19258	0.04958	0.16968	0.24133		0.05757	0.1103	-0.30779		-0.12719	-0.1505	-0.31704	-0.00117	0.09722		0.00977458	0.0311982	24	-60
-55	-0.08947	-0.34972				-0.25104	-0.26238				0.02849		-0.03126	0.00966	0.0721	0.04837	0.21408	0.13525	0.01669	0.18305	0.00509	0.09057	0.10811	-0.11361	-0.27734	-0.21615	-0.25627		0.25183	-0.14327	-0.2828	0.30673	0.03104		-0.03089	0.0371203	25	-55
-50	-0.06812	-0.07122		0.01012		-0.14487	-0.02182		-0.02558	-0.17227	0.02755		0.17238	0.12341	-0.1151	0.22298	-0.03664	0.0244	0.22591	0.45195	0.17654	0.39713	0.07448		0.16712	-0.0867	-0.33173		-0.09919	-0.12479	-0.33529	-0.0989	0.04606		0.0143633	0.0360356	27	-50
-45	-0.23326	0.05605		-0.11037		-0.21938	0.24723		-0.1918	-0.18088	-0.06563	0.14277	0.02482	-0.02334	-0.2544	0.25253	-0.12031	-0.15673	0.01902	0.10726	0.02271	0.11706	0.1392	-0.1068	-0.01632	0.08683	-0.29525		-0.00156	-0.21703	-0.39989	0.0493	-0.13463		-0.0504414	0.0303409	29	-45
-40	0.01042	0.13836				-0.00646	0.00037		-0.39664		-0.21346	-0.07165	0.20347	0.07049	-0.02547	0.16745	-0.03261	0.08499	-0.0787	0.29421	-0.02166	0.09875	0.11605	-0.23336	0.0295	-0.03509	-0.29651		-0.23	-0.08457	-0.3505	0.10938	0.03813		-0.0264856	0.0326633	27	-40
-35	-0.22271			-0.22834		-0.21033	0.15349		0.05354		-0.22241	0.15266	0.09219	-0.02469	0.14924	0.09632	0.05613	-0.19202	-0.0915	0.0388	0.09969	0.09136	0.26875	-0.2984	-0.01938	-0.15482	-0.20451	-0.14393	-0.05958	-0.3043	-0.27477	-0.08651	-0.04651		-0.0547336	0.03042	28	-35
-30	-0.25756	-0.14779	0.11221	-0.32148		-0.0702	0.00164		-0.36553	-0.1066	-0.09722	-0.03002	-0.29155	-0.0428	-0.00745	-0.06609	0.34996	-0.11957	-0.15932	0.06441	-0.23437	-0.07776	0.1404	-0.27795	-0.15052	-0.1471	-0.11059	0.09785	-0.17188	-0.11529	-0.45493	-0.17901	-0.05337		-0.106112	0.0289904	31	-30
-25	-0.0827		-0.1986	-0.14906	0.05838	-0.01931	-0.14993		0.13626	-0.21179	-0.1966	-0.09345	0.07182	0.08106	0.13602	-0.03901	0.03084	-0.30753	-0.22371	0.39844	0.10778	0.02241	-0.12907	0.03055	-0.09766	-0.02953	-0.1491	-0.23008	-0.11451	-0.37549	-0.41162	-0.00419	0.00868		-0.0687323	0.0299482	31	-25
-20	0.11061	-0.15495	0.07443	-0.44247		-0.01207	-0.41029		-0.15235	0.25106	-0.05221	-0.05959	-0.08193	0.00915	-0.33746	0.3375	0.0352	-0.32033	-0.21726	0.08621	-0.17065	0.01561	-0.19273	-0.27351	-0.05519	-0.00818	-0.43953	-0.14252	-0.19106	-0.15833	-0.41971	-0.19512	-0.05565		-0.116881	0.0344692	31	-20
-15	-0.35573	-0.31148		-0.40852		-0.1795	-0.27175	-0.15663	-0.01926	-0.37014	-0.25866	-0.3433	0.08588	-0.08741	-0.01728	-0.07401	0.20432	-0.1393	-0.23246	0.08404	-0.04632	0.2603	0.0827	-0.06958	-0.06461	-0.35512	-0.33573	-0.39655	-0.14321	-0.32888	-0.37922	-0.14138	-0.09068		-0.156757	0.0329058	31	-15
-10	0.00818	-0.32461			0.0013	-0.33272	-0.0835	0.0952	-0.11954	-0.04399	-0.02627	0.07396	-0.18632	-0.19266	-0.01658	0.01294	0.22546	-0.37312	-0.12067	0.12253	-0.22977	0.0315	-0.18711	-0.26191	-0.0933	-0.21191	-0.29608	-0.42345	-0.16667	-0.36494	-0.31909	-0.20216	-0.06169		-0.131193	0.0292989	31	-10
-5	-0.19365	-0.28529		-0.30018	-0.05516	-0.19705	-0.10341	0.00068	-0.3595	-0.14923	-0.00685	-0.00987	-0.05335	0.00664	-0.13581	-0.00309	-0.07013	-0.27713	-0.11154	0.08659	-0.30159	-0.01195	-0.06875	-0.29236	-0.08609	-0.07174	-0.22841	-0.42706	-0.10275	-0.28056	-0.40521	-0.18534	-0.16022		-0.15123	0.0234663	32	-5
0	-0.17311	-0.27007		-0.35875	-0.28609	-0.17465	-0.15425	-0.23663	-0.28223	-0.36475	-0.18741	-0.01737	-0.04826	-0.02648	-0.02168	-0.01062	-0.12353	-0.25688	-0.26901	0.05289	-0.22787	-0.13991	-0.19749		0.07861	-0.04261	-0.33113	-0.26721	-0.30815	-0.33824	-0.4642	-0.2763	-0.00026		-0.184634	0.0248835	31	0
5	-0.14702		-0.21941	-0.43376	-0.14181	0.12462	-0.01707	-0.29432	-0.33842	-0.2091	-0.17967	-0.16347	-0.12158	-0.33621	-0.43068	0.02237	-0.15953	-0.18122	-0.15193	-0.0284	-0.19333	0.08777	0.02452	-0.33732	0.14133	0.08448	-0.41292	-0.27371	-0.32295	-0.45685	-0.48907	-0.20491	-0.19768		-0.186164	0.030945	32	5
10	-0.18948	-0.27743	-0.27122	-0.46239	-0.28186	-0.13918	-0.0307	-0.30805	-0.25588	-0.22796		-0.12933	-0.28012	-0.36745	-0.24703	-0.1245	-0.27728	-0.36016	-0.14614	-0.153	-0.18893	0.09568	-0.19988		0.28575	0.02121	-0.15964	-0.42395	-0.18699	-0.37659	-0.54027	-0.05009	-0.25506		-0.209933	0.0295589	31	10
15	-0.0852	-0.26489	-0.36149	-0.4582	-0.19764	-0.17692	-0.04219	-0.16394	-0.42804	-0.1648		-0.22976	-0.10136	-0.1547	-0.30031	0.18631	0.00149	-0.19186	-0.17885	0.06265	0.00367	0.08902	-0.1476		0.05595	-0.2064	-0.12061	-0.31222	-0.27581	-0.38475	-0.43954	-0.08067	-0.06872		-0.165722	0.0288991	31	15
20	-0.25994	-0.34497	-0.22851	-0.37003	-0.19777	-0.04202	-0.0199	-0.17525	-0.24586	-0.32319		-0.15026		-0.11019	-0.10116	0.24948	-0.01671	-0.28905	-0.27881	-0.0299	-0.09769	-0.05198	-0.01183		0.09597	0.1727	-0.47668	-0.35748	-0.27301	-0.09076	-0.29599	0.02124	0.02806		-0.142383	0.0312961	30	20
25	-0.22619	-0.19573	-0.18531	-0.27369	-0.19297	-0.00831	0.15971	-0.14158	-0.10059	-0.33281				-0.03058	-0.18214	0.14125	0.168	-0.27596	0.27132	-0.1665	-0.12648	0.17063	-0.13559		0.28511	-0.13247	-0.45733	-0.28505	-0.09467	-0.14001	-0.05345	-0.36416	0.11614		-0.0961866	0.035515	29	25
30	-0.00062	0.08187	-0.14082	-0.04462	-0.0885	-0.04138	0.42363	-0.12985	-0.11881	-0.06517				0.03961	-0.04046		0.11746	-0.30894	0.18106	0.059	-0.04929	0.07803	0.12162		0.15527	-0.01136	-0.16124	-0.32292	-0.08047	0.20574	-0.26168	-0.14133	0.03084		-0.0183332	0.0306042	28	30
35	-0.12372	0.13668	-0.2486	-0.25648	0.0465	-0.06651	0.20355	0.04014	-0.09463	-0.2422					-0.17091		0.06867	-0.39823	0.0198	0.0761	-0.21065	0.0339	0.02556			-0.30561	0.04884	-0.41298	0.0122	0.0399	-0.00492	-0.24038	0.30426		-0.0661431	0.0356996	26	35
40	0.08618		-0.3206	0.28526	0.06262	0.19045	0.52505	0.06239	-0.23731	-0.18678					0.33859			-0.1721	0.32707	0.25629	-0.04485		0.37628			-0.02413	-0.23393	-0.32619	0.16205	0.01069		-0.04828	0.03565		0.0511091	0.050907	22	40
45			-0.27157	0.38495	0.16412		-0.11431			0.08626					0.07596			-0.26682	0.05401	0.09857	0.02107					-0.05773	-0.04104	-0.13785	0.24135			-0.16619	0.61644		0.0429513	0.0584448	16	45
50			-0.06414	0.23738			0.40918			-0.07715					0.27369			-0.38571	0.08868	0.45516	0.20433					-0.01478	0.03849	0.00326				0.15231	0.43792		0.125616	0.0624623	14	50
55			0.17122	0.04282			0.60576			0.12766								-0.07298	0.34006	0.41395	0.30733					0.37897	0.11239	0.00438				0.2712	0.3856		0.237566	0.0534683	13	55
60			0.0096							-0.0089								-0.03948		0.28936						0.90981		0.23591				0.53495	0.48698		0.302279	0.116589	8	60
65			0.07399							0.52448								0.06168		0.46835						0.46423						0.2032			0.299322	0.0862069	6	65
70			0.20785							0.2467								-0.00059								0.12317									0.144283	0.0547448	4	70

## Sheet: Fig. 5C EGFP-Sfr1 delta rec12
Fig. 5C		Skewness of EGFP-Sfr1 in delta rec12 (CMC1809 X CMC1808)
			Time points where Z steps did not cover the entire nucleus
	Experiment 1											Experiment 3										Experiment 4					Experiment 6	Experiment 7
Time	Zygote 1	Zygote 2	Zygote 3	Zygote 4	Zygote 5	Zygote 6	Zygote 7	Zygote 8	Zygote 9	Zygote 10	Zygote 11	Zygote 12	Zygote 13	Zygote 14	Zygote 15	Zygote 16	Zygote 17	Zygote 18	Zygote 19	Zygote 20	Zygote 21	Zygote 22	Zygote 23	Zygote 24	Zygote 25	Zygote 26	Zygote 27	Zygote 28	Zygote 29	Zygote 30	Zygote 31	Zygote 32	Zygote 33	Zygote 34		MEDIA	SEM	n	Time
-200																																							-200
-195																																							-195
-190																																							-190
-185																																							-185
-180																																							-180
-175																																							-175
-170																											0.36127		-0.02167							0.1698	0.19147	2	-170
-165						0.45256																					0.26601		0.07694							0.26517	0.108433	3	-165
-160						0.47291	0.34346																				0.44905		0.15756					-0.03826		0.276944	0.0964504	5	-160
-155						0.7203	0.35703																				0.45355		0.09693					0.62009		0.44958	0.108468	5	-155
-150						0.44308	0.25519																0.49323				0.26858		0.10347	0.11423				0.11835		0.25659	0.0605029	7	-150
-145						0.27413	0.24864																0.63721				0.16751		0.46991	0.02467				0.01724		0.262759	0.0858421	7	-145
-140						0.6406	0.17708												0.42318				0.289				0.41175		0.20649	0.22655				0.10086		0.309439	0.0615257	8	-140
-135			0.34078		0.17193	0.36951	0.5712												0.12775				0.26023				0.315		0.25376	-0.00914				0.36949		0.277051	0.0500212	10	-135
-130			0.56328		0.33894	0.29519	0.25283												0.25645				0.12295				0.30641		0.28983	-0.06978		0.33105	0.50647	0.16857		0.280182	0.0476223	12	-130
-125			0.2924		0.22174	0.45504	0.2947	0.2189											0.02962				0.36017				0.29084		0.26503	0.16132	-0.00706	0.28193	0.19334	0.13806		0.228288	0.0326744	14	-125
-120			0.31851		0.27116	0.59827	0.31808	0.43588											0.2244			0.23099	0.50636			0.13883	0.2999		-0.05929	-0.12192	0.48223	0.18946	0.30391	0.19561		0.270774	0.0473351	16	-120
-115	0.10658		0.40652			0.06131	-0.0416	0.31766					0.07469				0.34685		0.08992			0.2499	0.23906		0.27312	-0.1617	0.44607		-0.10024	-0.0154	0.22832	0.24922	-0.0137	0.15969		0.153488	0.0396957	19	-115
-110	0.10944		0.09756		0.14498	0.07459	0.14695	0.31153					0.00647						-0.03018			0.30942	0.07185		0.46124	0.36203	0.04911	-0.11752	-0.11711	-0.05677	-0.01972	0.37645	0.49636	0.11435		0.139551	0.0415998	20	-110
-105	0.10489		0.16546		0.12848	0.13155		0.09483									-0.24363		0.04109			0.48625	0.26687		0.14345	0.0947	0.54124	-0.09962	-0.26017	-0.25052	0.62974	0.09468	0.31153	-0.20211		0.114669	0.0593915	19	-105
-100	0.07167		0.09255			0.17593		0.23421		0.14161			0.08451				-0.12635					0.11094	0.51451			0.15468	0.20235	0.03484	0.05608	-0.20929	0.23429	0.22515	0.08605	-0.22406		0.103315	0.0405754	18	-100
-95	0.05796		0.08805		0.26329	0.00413	0.0962	0.04014		-0.10575			0.00508				-0.10819	0.01024				0.10091	0.17664		0.20164	0.53298	0.20387	0.45952	-0.29391	-0.29268	-0.02634	-0.10141	-0.34633	-0.21388		0.0341891	0.0478129	22	-95
-90	0.03791					-0.01992		0.18667		-0.06066			0.01624					-0.03294				0.17727	0.24455		0.26823	0.15286	0.13666	0.05321	-0.3757	-0.13685	-0.10538	-0.18994	-0.10465	-0.1752		0.00402	0.0403487	18	-90
-85	-0.04082		0.00544			0.04541	-0.18224	0.19101	0.24698	0.11831							-0.08179	0.04696	-0.07152			0.28742	0.15455		0.12041	-0.19707	0.18721	-0.18991	-0.05171	-0.22722	0.0532	-0.05612	-0.11175	-0.17462		0.00327864	0.03278	22	-85
-80	0.0246				0.15271	-0.09308	-0.00491	0.01953	-0.05347									-0.22713	0.0124			-0.04166	0.24817		0.30275	-0.0866	0.03303	-0.04032	-0.08536	-0.20834	0.15929	-0.14662	-0.18243	-0.11962		-0.016853	0.0321291	20	-80
-75	0.13562				-0.02011	-0.09045	-0.04196	0.33155	0.12829	-0.09851			0.12068					-0.16397				0.47802	0.22211		0.17423	0.11518	0.03555	-0.11485	-0.01583	-0.12728	-0.00894	-0.04595	0.01313	0.06118		0.0517948	0.0347923	21	-75
-70	-0.02632		0.17083		-0.13736	0.1456		0.15039	0.0191	0.04155							-0.25176	0.03188	-0.38272			0.26384	0.18861	0.13555	0.18033	0.09347	0.05814	-0.28653	0.03926	-0.00829	-0.13268	-0.18602	0.28237	-0.35579		0.00145435	0.0401555	23	-70
-65	-0.11482				-0.04053	-0.10831	0.10161	-0.08021	-0.13388	-0.00457			-0.1576				-0.24192	-0.19497			-0.15699	0.17756	-0.07158	0.086	-0.01268	0.43632	0.23311	-0.14414	-0.09094	-0.33992	-0.06195	-0.15346	-0.10913	0.07425		-0.0461979	0.0339006	24	-65
-60	-0.00904		0.08841		-0.12352	0.06533	-0.08971	-0.17082	-0.09655	-2.1e-08			0.03329	-0.00349			0.08129				-0.06723	0.21857	0.22698	0.13165	0.06072	-0.39238	0.04121	-0.11494	-0.26877	-0.18519	-0.2259	0.01425	-0.00439	-0.21982		-0.040402	0.0300195	25	-60
-55	-0.04389			0.0435	0.00479	-0.09352		0.02106	0.17976	-0.15079	-0.02013		0.08094	-0.08637				-0.17947			0.10013	0.24489		0.25382	-0.06788	0.04553	0.10459	-0.00035	0.04491	-0.24298	-0.32572	-0.19669	-0.06513	-0.08731		-0.0181796	0.0293813	24	-55
-50	-0.0316			0.13852	0.06065	0.16383		-0.08998	-0.0929	-0.21602	-0.17294		-0.076		0.05121	-0.05278	-0.17191				-0.23339	0.06858	-0.00831	0.12099	0.26665	-0.15144	0.27311	0.10664	-0.07318	-0.3443	-0.16578	-0.08069	-0.10361	0.02803		-0.0302546	0.0299804	26	-50
-45	-0.11922		-0.21713		-0.16512	0.1131		-0.22729	0.15388	-0.04607	0.00457		0.20103			0.07091	-0.19793	-0.25828		0.1344	-0.08689	0.04571	-0.08704	0.14796	0.21538	0.01623	0.10713	0.00755	-0.05703	-0.37656	-0.15018	-0.22342	-0.19486	0.12662		-0.0393537	0.0310153	27	-45
-40	-0.27561	0.25589	-0.15219		-0.21712	0.40136	-0.14789	-0.0757	0.03018	-0.11163	-0.13762		-0.15723			0.09337	-0.08143	0.21245	-0.00346	0.07446	0.04158	0.7207	0.14694	0.32059	0.17308	0.13119	0.11638	-0.1813	-0.02895	-0.16717	-0.25837	-0.2485	-0.34228	-0.26089		-0.00430567	0.0429454	30	-40
-35	-0.03948	0.26621			0.37577	0.08642		-0.17812	0.068	0.19498	-0.05434		-0.14024	-0.0147		-0.03908	-0.08542	-0.17134	-0.25347	-0.01336		-0.0969	0.1709	0.0277	0.3466	-0.08065	0.11621	-0.15441	-0.09271	-0.03639	-0.37512	-0.0982	-0.0761	-0.06309		-0.0146546	0.0322911	28	-35
-30	-0.03124	0.2169	-0.07087	-0.06533	-0.00729	-0.01403		-0.11996		0.14286		-0.01774	-0.05801	-0.10349		0.28262	-0.1566			0.01493		0.26881	0.37838	0.23373	0.22758	-0.1471	0.18592	-0.15732	-0.0439	-0.15021	-0.27024	-0.16936	-0.15376	-0.1628		0.0019437	0.0335554	27	-30
-25	-0.06846	0.0632	-0.08486	-0.15028	-0.01907	0.14845		0.04902	0.15412	-0.29785	-0.10377	-0.1612	-0.02667			0.15267	-0.00759		0.14938	-0.04959		0.21741	-0.05947	0.09338	0.06684	-0.02386	0.1837	0.20603	-0.02076	-0.30453	-0.1833	-0.22406	0.03718	-0.14623		-0.0141438	0.027093	29	-25
-20	-0.30539		0.06814	-0.11433	-0.03296	0.06343	-0.06625	-0.15683	0.13375	-0.15953	-0.0709	0.08995	-0.1307	-0.01736		0.00541	-0.29344	-0.11801	-0.26939	-0.12655		0.04502	-0.03005	0.04864	0.17836	0.1476	0.19735	0.18643	-0.15907	-0.11667	-0.25869	-0.23794	0.11931	-0.22074		-0.0516584	0.0270969	31	-20
-15	-0.08874	0.25693	0.10017	0.09126	-0.0264	0.30387	-0.1033	-0.19774	-0.05288	0.05419	0.3557	0.21263	-0.14165	0.11033		0.22738	-0.11613	-0.10238	0.03431	-0.08422		0.10428	0.2426	0.01151	0.09693	0.04723	0.10881	-0.24856	-0.08526	0.01422	-0.39119	-0.12842	-0.32681	-0.15843		0.0037575	0.0316268	32	-15
-10	0.02481	0.11339	0.06912	0.25668	-0.04796	-0.09037	0.09779	0.08408	0.06989	0.11773	0.3424	-0.06024	0.16986	0.02032	0.06459	0.37671	-0.26709	-0.17494	-0.09148	-0.15835	-0.04124	-0.11758	0.08118	-0.03007	0.15554	-0.01856	0.174	-0.02557	-0.08138	-0.17851	-0.29126	-0.0026	-0.17719	-0.11747		0.00724206	0.0268156	34	-10
-5	-0.22338	0.00867	-0.20505	0.30371	0.25038	0.04742	0.35081	0.03348	0.13931	0.12442	0.32239	0.10474	-0.28304	-0.12459	-0.1363	0.3325	-0.10187	0.02028	-0.05187	-0.14386	0.09439	0.07571	-0.08254	0.13546	0.05634	0.02549	0.19602	0.23234	-0.04628	-0.20042	-0.14673	-0.12883	0.00637	-0.01223		0.0286247	0.0294169	34	-5
0	-0.19464	0.21168	0.09924	0.25267	-0.0705	-0.00085	0.47707	-0.18831	0.2957	0.22271	0.26858	0.18353	0.09408	-0.00304	0.04127	0.21213	0.13944	0.19504	0.25682	0.07484	0.19909	-0.05533	0.13264	-0.09232	0.13638	-0.04601	0.3311	0.14176	0.29148	-0.08472	0.00495	-0.03203	-0.00454	-0.22706		0.0959662	0.0283656	34	0
5	-0.01957	0.14309	0.40067	0.30943	0.27493	0.22606		-0.1332		0.36403	0.19975	0.06792	-0.16524	-0.03582	0.21889		0.5901	0.32874	0.49457	0.48197	0.64045	-0.03639	0.19192	0.06381	0.19373	-0.00064	0.32411	0.02655	0.06515	-0.01345	-0.12572	0.2977	0.08429	-0.03446		0.174947	0.0384137	31	5
10	0.12367	0.2914		0.27841		0.22717		-0.25185			0.46605		0.26156	0.12524			0.45859			0.42072		-0.02647	0.35571	0.0349	0.27955	0.96962		0.25603	0.19404	0.18887	0.11581	0.13535	0.41602	0.12042		0.24731	0.0496904	22	10
15	0.66689	0.21415		-0.45007		0.49452		-0.04901												0.45411		0.25707	0.17951	0.18852						-0.09632		0	0.07556	0.37373		0.177589	0.0810528	13	15
20		0.27836		0.3265		0.40504		-0.14258														0.57391		0.25291												0.282357	0.0972038	6	20
25		0.19962						0.10213														0.24374														0.18183	0.0418358	3	25
30				0.28504				-0.00998														0.59731														0.29079	0.175333	3	30
35				-0.26491				0.45039																												0.09274	0.35765	2	35
40																																							40
45																																							45
50																																							50

## Sheet: Fig. 5C Summary
Skewness EGFP-Sfr1
	Mean				SEM
Time point	EGFP-Sfr1	EGFP-Sfr1-7A	EGFP-Sfr1-7D	EGFP-Sfr1 in delta rec12	EGFP-Sfr1	EGFP-Sfr1-7A	EGFP-Sfr1-7D	EGFP-Sfr1 in delta rec12
-120	0.441891	0.161439	0.0845809	0.270774	0.0718541	0.0710767	0.0384836	0.0473351
-115	0.388185	0.18408	0.161923	0.153488	0.0818416	0.0562679	0.0485553	0.0396957
-110	0.460472	0.226166	0.0621115	0.139551	0.044444	0.0702242	0.0476222	0.0415998
-105	0.47876	0.240247	0.0645419	0.114669	0.0608351	0.079447	0.0361133	0.0593915
-100	0.46119	0.377377	0.084474	0.103315	0.0503068	0.069901	0.0527326	0.0405754
-95	0.52461	0.362815	0.0251328	0.0341891	0.0584959	0.0824158	0.0447138	0.0478129
-90	0.444885	0.325769	0.048021	0.00402	0.0481572	0.0572941	0.024532	0.0403487
-85	0.493562	0.370626	0.0372494	0.00327864	0.0397304	0.053818	0.0474388	0.03278
-80	0.440067	0.418123	0.0629976	-0.016853	0.0434537	0.0511362	0.0366783	0.0321291
-75	0.375512	0.456463	0.0161409	0.0517948	0.0393075	0.06283	0.0404719	0.0347923
-70	0.447758	0.334091	-0.0279956	0.00145435	0.0356527	0.0541111	0.0352706	0.0401555
-65	0.429149	0.345173	0.0413056	-0.0461979	0.0752715	0.0550893	0.0332764	0.0339006
-60	0.36562	0.265774	0.00977458	-0.040402	0.0587601	0.0378902	0.0311982	0.0300195
-55	0.354542	0.264447	-0.03089	-0.0181796	0.0468246	0.0425889	0.0371203	0.0293813
-50	0.28843	0.210473	0.0143633	-0.0302546	0.0432821	0.0484958	0.0360356	0.0299804
-45	0.242767	0.134193	-0.0504414	-0.0393537	0.0404391	0.0395495	0.0303409	0.0310153
-40	0.186627	0.038284	-0.0264856	-0.00430567	0.0376982	0.0437642	0.0326633	0.0429454
-35	0.103597	0.0743945	-0.0547336	-0.0146546	0.0390273	0.0342602	0.03042	0.0322911
-30	0.132144	0.000434286	-0.106112	0.0019437	0.0395695	0.0397838	0.0289904	0.0335554
-25	0.0965211	0.0363062	-0.0687323	-0.0141438	0.0337567	0.0365723	0.0299482	0.027093
-20	0.0315409	-0.0421314	-0.116881	-0.0516584	0.0293209	0.030342	0.0344692	0.0270969
-15	0.0529547	-0.0111107	-0.156757	0.0037575	0.024911	0.023747	0.0329058	0.0316268
-10	0.0235131	-0.121699	-0.131193	0.00724206	0.0250741	0.0287192	0.0292989	0.0268156
-5	0.0654989	-0.116316	-0.15123	0.0286247	0.0270811	0.0215296	0.0234663	0.0294169
0	0.117868	-0.148196	-0.184634	0.0959662	0.0305023	0.0243751	0.0248835	0.0283656
n and p value
	n	n	n	n	p value	p value	p value	p value	p value
time point	EGFP-Sfr1	EGFP-Sfr1-7A	EGFP-Sfr1-7D	EGFP-Sfr1 in delta rec12	EGFP-Sfr1/EGFP-Sfr1-7A	EGFP-Sfr1/EGFP-Sfr1-7D	EGFP-Sfr1/EGFP-Sfr1 in delta rec12	EGFP-Sfr1-7D/EGFP-Sfr1 in delta rec12	EGFP-Sfr1-7D/EGFP-Sfr1-7A
-120	13	9	11	16	0.014553	0.000410955	0.049706	0.00884639	0.330707
-115	14	10	13	19	0.0726533	0.0280727	0.00875823	0.893668	0.768041
-110	17	12	13	20	0.00630042	1.55377e-06	7.19022e-06	0.237926	0.062131
-105	20	12	16	19	0.023294	3.94403e-06	0.000128052	0.495951	0.0375788
-100	23	16	15	18	0.323876	1.55997e-05	4.59251e-06	0.775488	0.00249266
-95	26	15	18	22	0.110939	1.62966e-07	8.94941e-08	0.892532	0.000694992
-90	24	18	20	18	0.117805	1.91843e-08	4.82816e-08	0.346887	4.78278e-05
-85	25	16	17	22	0.068825	6.094e-09	3.90607e-12	0.547059	5.66474e-05
-80	27	22	21	20	0.743566	7.45184e-08	4.40342e-10	0.110887	1.61442e-06
-75	25	21	22	21	0.265318	9.25364e-08	2.80358e-07	0.509588	5.14307e-07
-70	26	22	25	23	0.0779609	1.14683e-12	7.92294e-11	0.582883	7.71343e-07
-65	29	24	25	24	0.389726	4.31859e-05	1.90744e-06	0.0717924	1.8482e-05
-60	28	26	24	25	0.166147	5.28508e-06	2.57959e-07	0.252161	4.55384e-06
-55	26	27	25	24	0.160116	5.2792e-08	2.86261e-08	0.790563	3.81689e-06
-50	26	26	27	26	0.236062	1.07799e-05	1.8125e-07	0.347516	0.00197145
-45	28	27	29	27	0.0604974	3.05611e-07	1.08651e-06	0.79937	0.000454497
-40	30	25	27	30	0.0126229	8.9598e-05	0.00146372	0.687639	0.236688
-35	30	29	28	28	0.577057	0.0024799	0.0242139	0.370311	0.0068195
-30	34	28	31	27	0.0234005	1.09225e-05	0.0181205	0.0174387	0.0323494
-25	36	29	31	29	0.232264	0.000597862	0.016247	0.183656	0.0293132
-20	35	29	31	31	0.0875098	0.0015818	0.0428609	0.142097	0.110872
-15	36	28	31	32	0.0733838	2.52942e-06	0.221187	0.000827075	0.000848507
-10	36	29	31	34	0.000307281	0.000145555	0.658669	0.000880864	0.81813
-5	36	26	32	34	6.50438e-06	1.01686e-07	0.358926	1.221e-05	0.287037
0	36	26	31	34	2.47205e-08	2.01078e-10	0.601795	4.41563e-10	0.304733
	27.44	22.08	23.76	24.92
	mean	mean	mean	mean					p values were calculated based on Student´s t-test (unpaired, two tails)
									p values < 0.05 are highlighted in red
	From 9 to 36 zygotes analyzed at each time point; at least 15 zygotes from time - 100 min
