# Supplementary material for: CDK phosphorylation of Sfr1 downregulates Rad51 function in late-meiotic homolog invasions
Source: EMBO J. 2024 Aug 22;43(19):4356–83. doi: 10.1038/s44318-024-00205-2 (PMC11445502; doi:10.1038/s44318-024-00205-2)
Supplement: Supplementary file 21 — Source data Fig. 6 [file 44318_2024_205_MOESM21_ESM.zip]

Archive with 14 entries (7 files):
- Figure 6 Source Data/
- Figure 6 Source Data/.DS_Store
- __MACOSX/
- __MACOSX/Figure 6 Source Data/
- __MACOSX/Figure 6 Source Data/._.DS_Store
- Figure 6 Source Data/6A/
- Figure 6 Source Data/6A/6A Recombination data.xlsx
- __MACOSX/Figure 6 Source Data/6A/
- __MACOSX/Figure 6 Source Data/6A/._6A Recombination data.xlsx
- Figure 6 Source Data/6B/
- Figure 6 Source Data/6B/6B Recombination data.xlsx
- __MACOSX/Figure 6 Source Data/6B/
- __MACOSX/Figure 6 Source Data/6B/._6B Recombination data.xlsx
- __MACOSX/._Figure 6 Source Data
