# Supplementary material for: CDK phosphorylation of Sfr1 downregulates Rad51 function in late-meiotic homolog invasions
Source: EMBO J. 2024 Aug 22;43(19):4356–83. doi: 10.1038/s44318-024-00205-2 (PMC11445502; doi:10.1038/s44318-024-00205-2)
Supplement: Supplementary file 21 — Source data Fig. 6 [file 44318_2024_205_MOESM21_ESM.zip › Figure 6 Source Data/6A/6A Recombination data.xlsx]

## Sheet: Fig. 6A
Fig. 6A	Recombination data (USCR VL1 system; intg::ade6D5´-hphR-ade6D3´)
		Ade+ per 10^6 viable spores
strains	n	Cross 1	Cross 2	Cross 3	Cross 4	Cross 5	Cross 6	Cross 7	Cross 8	Cross 9	Cross 10	Cross 11	Cross 12	Cross 13	Cross 14	Cross 15	Cross 16	Cross 17	Cross 18	mean	S.E.M.
pJK148 empty (CMC1429 X CMC1431)	18	68.0272	72.8889	82.7505	75.27	60.0412	78.3467	70.1139	90.2478	73.6961	53.7162	82.1087	74.6136	112.512	68.4661	91.4326	61.6055	73.94	112.821	77.9221	3.74301
pJK148 cdc2 single-copy(CMC1434 X CMC1436)	12	131.966	123.425	76.9809	126.68	100.69	124.35	71.3314	115.11	96.8113	158.712	97.9096	90.0413							109.501	7.24752
pJK148 cdc13 single-copy (CMC1512X CMC1511)	12							90.6915	95.5514	71.5925	158.838	128.347	83.0964	140.344	167.847	114.755	87.1366	94.451	82.1649	109.568	9.26418
pJK148 cdc13 two-copy (CMC1514 X CMC1513)	7							124.896	135.777	208.235	88.031	148.809	113.36	124.531						134.805	14.1761
		Cross 1		Cross 2		Cross 3		Cross 4		Cross 5		Cross 6		Cross 7		Cross 8		Cross 9		Cross 10		Cross 11		Cross 12		Cross 13		Cross 14		Cross 15		Cross 16		Cross 17		Cross 18
strains	n	Total colonies	Ade+	Total colonies	Ade+	Total colonies	Ade+	Total colonies	Ade+	Total colonies	Ade+	Total colonies	Ade+	Total colonies	Ade+	Total colonies	Ade+	Total colonies	Ade+	Total colonies	Ade+	Total colonies	Ade+	Total colonies	Ade+	Total colonies	Ade+	Total colonies	Ade+	Total colonies	Ade+	Total colonies	Ade+	Total colonies	Ade+	Total colonies	Ade+
pJK148 empty (CMC1429 X CMC1431)	18	837900	57	644817	47	761325	63	717450	54	716175	43	625425	49	684600	48	642675	58	529200	39	409560	22	535875	44	656717	49	675483	76	569625	39	568725	52	633060	39	622133	46	833175	94
pJK148 cdc2 single-copy(CMC1434 X CMC1436)	12	833550	110	623858	77	831375	64	402600	51	705150	71	723750	90	532725	38	616800	71	413175	40	648975	103	510675	50	599725	54
pJK148 cdc13 single-copy (CMC1512X CMC1511)	12													595425	54	638400	61	642525	46	554025	88	724600	93	685950	57	681900	96	571950	96	827850	95	700050	61	635250	60	839775	69
pJK148 cdc13 two-copy (CMC1514 X CMC1513)	7													720600	90	626025	85	633900	132	511183	45	530883	79	626325	71	586200	73
