# Supplementary material for: CDK phosphorylation of Sfr1 downregulates Rad51 function in late-meiotic homolog invasions
Source: EMBO J. 2024 Aug 22;43(19):4356–83. doi: 10.1038/s44318-024-00205-2 (PMC11445502; doi:10.1038/s44318-024-00205-2)
Supplement: Supplementary file 21 — Source data Fig. 6 [file 44318_2024_205_MOESM21_ESM.zip › Figure 6 Source Data/6B/6B Recombination data.xlsx]

## Sheet: Fig. 6B
Fig. 6B	Recombination data (gene conversion levels; ade6-M26 X ade6-3049)
		Ade+ per 10^4 viable spores
strains	n	Cross 1	Cross 2	Cross 3	Cross 4	Cross 5	Cross 6	Cross 7	Cross 8	Cross 9	Cross 10	Cross 11	mean	S.E.M.
pJK148 empty (CMC1322 X CMC1324)	11	291.06	265.347	300.02	218.85	300.238	266.355	341.558	332.608	342.97	353.668	304.68	301.578	12.25
pJK148 cdc2 single-copy(CMC1515 X CMC1516)	11	345.636	311.743	291.457	306.122	276.59	313.304	312.003	293.273	334.463	267.76	263.207	301.414	7.86483
pJK148 cdc13 single-copy (CMC1534 X CMC1535)	5							300.218	301.252	328.019	274.26	277.99	296.348	9.66123
pJK148 cdc13 two-copy (CMC1536 X CMC1537)	5							381.15	354.811	311.26	367.102	297.276	342.32	16.2351
		Cross 1		Cross 2		Cross 3		Cross 4		Cross 5		Cross 6		Cross 7		Cross 8		Cross 9		Cross 10		Cross 11
strains	n	Total colonies	Ade+	Total colonies	Ade+	Total colonies	Ade+	Total colonies	Ade+	Total colonies	Ade+	Total colonies	Ade+	Total colonies	Ade+	Total colonies	Ade+	Total colonies	Ade+	Total colonies	Ade+	Total colonies	Ade+
pJK148 empty (CMC1322 X CMC1324)	11	2405	70	6972	185	5933	178	6260	137	3364	101	6420	171	8754	299	8268	275	7610	261	7606	269	7713	235
pJK148 cdc2 single-copy(CMC1515 X CMC1516)	11	3414	118	6191	193	7960	232	8232	252	3977	110	8554	268	8173	255	8013	235	9149	306	8291	222	5395	142
pJK148 cdc13 single-copy (CMC1534 X CMC1535)	5													6895	207	8863	267	8719	286	7511	206	7842	218
pJK148 cdc13 two-copy (CMC1536 X CMC1537)	5													8212	313	8117	288	8064	251	8499	312	7636	227
