# Supplementary material for: CDK phosphorylation of Sfr1 downregulates Rad51 function in late-meiotic homolog invasions
Source: EMBO J. 2024 Aug 22;43(19):4356–83. doi: 10.1038/s44318-024-00205-2 (PMC11445502; doi:10.1038/s44318-024-00205-2)
Supplement: Supplementary file 22 — Source data Fig. 7 [file 44318_2024_205_MOESM22_ESM.zip]

Archive with 144 entries (103 files):
- Figure 7 Source Data/
- Figure 7 Source Data/.DS_Store
- __MACOSX/
- __MACOSX/Figure 7 Source Data/
- __MACOSX/Figure 7 Source Data/._.DS_Store
- Figure 7 Source Data/7A/
- Figure 7 Source Data/7A/.DS_Store
- __MACOSX/Figure 7 Source Data/7A/
- __MACOSX/Figure 7 Source Data/7A/._.DS_Store
- Figure 7 Source Data/7A/7A images/
- Figure 7 Source Data/7A/7A images/.DS_Store
- __MACOSX/Figure 7 Source Data/7A/7A images/
- __MACOSX/Figure 7 Source Data/7A/7A images/._.DS_Store
- Figure 7 Source Data/7A/7A images/Abnormal segregations/
- Figure 7 Source Data/7A/7A images/Abnormal segregations/.DS_Store
- __MACOSX/Figure 7 Source Data/7A/7A images/Abnormal segregations/
- __MACOSX/Figure 7 Source Data/7A/7A images/Abnormal segregations/._.DS_Store
- Figure 7 Source Data/7A/7A images/Abnormal segregations/Anaphase I/
- Figure 7 Source Data/7A/7A images/Abnormal segregations/Anaphase I/.DS_Store
- __MACOSX/Figure 7 Source Data/7A/7A images/Abnormal segregations/Anaphase I/
- __MACOSX/Figure 7 Source Data/7A/7A images/Abnormal segregations/Anaphase I/._.DS_Store
- Figure 7 Source Data/7A/7A images/Abnormal segregations/Anaphase I/zygote 1/
- Figure 7 Source Data/7A/7A images/Abnormal segregations/Anaphase I/zygote 1/Anaphase I-1 (RGB).tif
- __MACOSX/Figure 7 Source Data/7A/7A images/Abnormal segregations/Anaphase I/zygote 1/
- __MACOSX/Figure 7 Source Data/7A/7A images/Abnormal segregations/Anaphase I/zygote 1/._Anaphase I-1 (RGB).tif
- Figure 7 Source Data/7A/7A images/Abnormal segregations/Anaphase I/zygote 1/C1(tubulin)-Anaphase I-1.tif
- __MACOSX/Figure 7 Source Data/7A/7A images/Abnormal segregations/Anaphase I/zygote 1/._C1(tubulin)-Anaphase I-1.tif
- Figure 7 Source Data/7A/7A images/Abnormal segregations/Anaphase I/zygote 1/C2(DNA)-Anaphase I-1.tif
- __MACOSX/Figure 7 Source Data/7A/7A images/Abnormal segregations/Anaphase I/zygote 1/._C2(DNA)-Anaphase I-1.tif
- __MACOSX/Figure 7 Source Data/7A/7A images/Abnormal segregations/Anaphase I/._zygote 1
- Figure 7 Source Data/7A/7A images/Abnormal segregations/Anaphase I/zygote 2/
- Figure 7 Source Data/7A/7A images/Abnormal segregations/Anaphase I/zygote 2/Anaphase I-2 (RGB).tif
- __MACOSX/Figure 7 Source Data/7A/7A images/Abnormal segregations/Anaphase I/zygote 2/
- __MACOSX/Figure 7 Source Data/7A/7A images/Abnormal segregations/Anaphase I/zygote 2/._Anaphase I-2 (RGB).tif
- Figure 7 Source Data/7A/7A images/Abnormal segregations/Anaphase I/zygote 2/C1(tubulin)-Anaphase I-2.tif
- __MACOSX/Figure 7 Source Data/7A/7A images/Abnormal segregations/Anaphase I/zygote 2/._C1(tubulin)-Anaphase I-2.tif
- Figure 7 Source Data/7A/7A images/Abnormal segregations/Anaphase I/zygote 2/C2(DNA)-Anaphase I-2.tif
- __MACOSX/Figure 7 Source Data/7A/7A images/Abnormal segregations/Anaphase I/zygote 2/._C2(DNA)-Anaphase I-2.tif
- __MACOSX/Figure 7 Source Data/7A/7A images/Abnormal segregations/Anaphase I/._zygote 2
- Figure 7 Source Data/7A/7A images/Abnormal segregations/Anaphase I/zygote 3/
- Figure 7 Source Data/7A/7A images/Abnormal segregations/Anaphase I/zygote 3/Anaphase I-3 (RGB).tif
- __MACOSX/Figure 7 Source Data/7A/7A images/Abnormal segregations/Anaphase I/zygote 3/
- __MACOSX/Figure 7 Source Data/7A/7A images/Abnormal segregations/Anaphase I/zygote 3/._Anaphase I-3 (RGB).tif
- Figure 7 Source Data/7A/7A images/Abnormal segregations/Anaphase I/zygote 3/C1(tubulin)-Anaphase I-3.tif
- __MACOSX/Figure 7 Source Data/7A/7A images/Abnormal segregations/Anaphase I/zygote 3/._C1(tubulin)-Anaphase I-3.tif
- Figure 7 Source Data/7A/7A images/Abnormal segregations/Anaphase I/zygote 3/C2(DNA)-Anaphase I-3.tif
- __MACOSX/Figure 7 Source Data/7A/7A images/Abnormal segregations/Anaphase I/zygote 3/._C2(DNA)-Anaphase I-3.tif
- __MACOSX/Figure 7 Source Data/7A/7A images/Abnormal segregations/._Anaphase I
- Figure 7 Source Data/7A/7A images/Abnormal segregations/Anaphase II/
- Figure 7 Source Data/7A/7A images/Abnormal segregations/Anaphase II/.DS_Store
- __MACOSX/Figure 7 Source Data/7A/7A images/Abnormal segregations/Anaphase II/
- __MACOSX/Figure 7 Source Data/7A/7A images/Abnormal segregations/Anaphase II/._.DS_Store
- Figure 7 Source Data/7A/7A images/Abnormal segregations/Anaphase II/zygote 1/
- Figure 7 Source Data/7A/7A images/Abnormal segregations/Anaphase II/zygote 1/Anaphase II-1 (RGB).tif
- __MACOSX/Figure 7 Source Data/7A/7A images/Abnormal segregations/Anaphase II/zygote 1/
- __MACOSX/Figure 7 Source Data/7A/7A images/Abnormal segregations/Anaphase II/zygote 1/._Anaphase II-1 (RGB).tif
- Figure 7 Source Data/7A/7A images/Abnormal segregations/Anaphase II/zygote 1/C1(tubulin)-Anaphase II-1.tif
- __MACOSX/Figure 7 Source Data/7A/7A images/Abnormal segregations/Anaphase II/zygote 1/._C1(tubulin)-Anaphase II-1.tif
- Figure 7 Source Data/7A/7A images/Abnormal segregations/Anaphase II/zygote 1/C2(DNA) Anaphase II-1.tif
- __MACOSX/Figure 7 Source Data/7A/7A images/Abnormal segregations/Anaphase II/zygote 1/._C2(DNA) Anaphase II-1.tif
- __MACOSX/Figure 7 Source Data/7A/7A images/Abnormal segregations/Anaphase II/._zygote 1
- Figure 7 Source Data/7A/7A images/Abnormal segregations/Anaphase II/zygote 2/
- Figure 7 Source Data/7A/7A images/Abnormal segregations/Anaphase II/zygote 2/Anaphase II-2 (RGB).tif
- __MACOSX/Figure 7 Source Data/7A/7A images/Abnormal segregations/Anaphase II/zygote 2/
- __MACOSX/Figure 7 Source Data/7A/7A images/Abnormal segregations/Anaphase II/zygote 2/._Anaphase II-2 (RGB).tif
- Figure 7 Source Data/7A/7A images/Abnormal segregations/Anaphase II/zygote 2/C1(tubulin)-Anaphase II-2.tif
- __MACOSX/Figure 7 Source Data/7A/7A images/Abnormal segregations/Anaphase II/zygote 2/._C1(tubulin)-Anaphase II-2.tif
- Figure 7 Source Data/7A/7A images/Abnormal segregations/Anaphase II/zygote 2/C2(DNA)-Anaphase II-2.tif
- __MACOSX/Figure 7 Source Data/7A/7A images/Abnormal segregations/Anaphase II/zygote 2/._C2(DNA)-Anaphase II-2.tif
- __MACOSX/Figure 7 Source Data/7A/7A images/Abnormal segregations/Anaphase II/._zygote 2
- Figure 7 Source Data/7A/7A images/Abnormal segregations/Anaphase II/zygote 3/
- Figure 7 Source Data/7A/7A images/Abnormal segregations/Anaphase II/zygote 3/Anaphase II-3 (RGB).tif
- __MACOSX/Figure 7 Source Data/7A/7A images/Abnormal segregations/Anaphase II/zygote 3/
- __MACOSX/Figure 7 Source Data/7A/7A images/Abnormal segregations/Anaphase II/zygote 3/._Anaphase II-3 (RGB).tif
- Figure 7 Source Data/7A/7A images/Abnormal segregations/Anaphase II/zygote 3/C1(tubulin)-Anaphase II-3.tif
- __MACOSX/Figure 7 Source Data/7A/7A images/Abnormal segregations/Anaphase II/zygote 3/._C1(tubulin)-Anaphase II-3.tif
- Figure 7 Source Data/7A/7A images/Abnormal segregations/Anaphase II/zygote 3/C2(DNA)-Anaphase II-3.tif
- __MACOSX/Figure 7 Source Data/7A/7A images/Abnormal segregations/Anaphase II/zygote 3/._C2(DNA)-Anaphase II-3.tif
- __MACOSX/Figure 7 Source Data/7A/7A images/Abnormal segregations/._Anaphase II
- __MACOSX/Figure 7 Source Data/7A/7A images/._Abnormal segregations
- Figure 7 Source Data/7A/7A images/Proper segregations/
- Figure 7 Source Data/7A/7A images/Proper segregations/.DS_Store
- __MACOSX/Figure 7 Source Data/7A/7A images/Proper segregations/
- __MACOSX/Figure 7 Source Data/7A/7A images/Proper segregations/._.DS_Store
- Figure 7 Source Data/7A/7A images/Proper segregations/Anaphase I/
- Figure 7 Source Data/7A/7A images/Proper segregations/Anaphase I/Anaphase I (RGB).tif
- __MACOSX/Figure 7 Source Data/7A/7A images/Proper segregations/Anaphase I/
- __MACOSX/Figure 7 Source Data/7A/7A images/Proper segregations/Anaphase I/._Anaphase I (RGB).tif
- Figure 7 Source Data/7A/7A images/Proper segregations/Anaphase I/C1(tubulin)-Anaphase I.tif
- __MACOSX/Figure 7 Source Data/7A/7A images/Proper segregations/Anaphase I/._C1(tubulin)-Anaphase I.tif
- Figure 7 Source Data/7A/7A images/Proper segregations/Anaphase I/C2(DNA)-Anaphase I.tif
- __MACOSX/Figure 7 Source Data/7A/7A images/Proper segregations/Anaphase I/._C2(DNA)-Anaphase I.tif
- __MACOSX/Figure 7 Source Data/7A/7A images/Proper segregations/._Anaphase I
- Figure 7 Source Data/7A/7A images/Proper segregations/Anaphase II/
- Figure 7 Source Data/7A/7A images/Proper segregations/Anaphase II/Anaphase II (RGB).tif
- __MACOSX/Figure 7 Source Data/7A/7A images/Proper segregations/Anaphase II/
- __MACOSX/Figure 7 Source Data/7A/7A images/Proper segregations/Anaphase II/._Anaphase II (RGB).tif
- Figure 7 Source Data/7A/7A images/Proper segregations/Anaphase II/C1(tubulin)-Anaphase II.tif
- __MACOSX/Figure 7 Source Data/7A/7A images/Proper segregations/Anaphase II/._C1(tubulin)-Anaphase II.tif
- Figure 7 Source Data/7A/7A images/Proper segregations/Anaphase II/C2(DNA)-Anaphase II.tif
- __MACOSX/Figure 7 Source Data/7A/7A images/Proper segregations/Anaphase II/._C2(DNA)-Anaphase II.tif
- __MACOSX/Figure 7 Source Data/7A/7A images/Proper segregations/._Anaphase II
- __MACOSX/Figure 7 Source Data/7A/7A images/._Proper segregations
- Figure 7 Source Data/7A/7A Quantification chromatin segregation defects.xlsx
- __MACOSX/Figure 7 Source Data/7A/._7A Quantification chromatin segregation defects.xlsx
- Figure 7 Source Data/7B/
- Figure 7 Source Data/7B/.DS_Store
- __MACOSX/Figure 7 Source Data/7B/
- __MACOSX/Figure 7 Source Data/7B/._.DS_Store
- Figure 7 Source Data/7B/7B images/
- Figure 7 Source Data/7B/7B images/C1(tubulin)-single DNA mass and two spindles.tif
- __MACOSX/Figure 7 Source Data/7B/7B images/
- __MACOSX/Figure 7 Source Data/7B/7B images/._C1(tubulin)-single DNA mass and two spindles.tif
- Figure 7 Source Data/7B/7B images/C2(DNA)-single DNA mass and two spindles.tif
- __MACOSX/Figure 7 Source Data/7B/7B images/._C2(DNA)-single DNA mass and two spindles.tif
- Figure 7 Source Data/7B/7B images/single DNA mass and two spindles (RGB).tif
- __MACOSX/Figure 7 Source Data/7B/7B images/._single DNA mass and two spindles (RGB).tif
- __MACOSX/Figure 7 Source Data/7B/._7B images
- Figure 7 Source Data/7B/7B Quantification mononucleated zygotes with two spindles.xlsx
- __MACOSX/Figure 7 Source Data/7B/._7B Quantification mononucleated zygotes with two spindles.xlsx
- Figure 7 Source Data/7C/
- Figure 7 Source Data/7C/.DS_Store
- __MACOSX/Figure 7 Source Data/7C/
- __MACOSX/Figure 7 Source Data/7C/._.DS_Store
- Figure 7 Source Data/7C/7C images/
- Figure 7 Source Data/7C/7C images/C1(tubulin)-Rad51 persistance.tif
- __MACOSX/Figure 7 Source Data/7C/7C images/
- __MACOSX/Figure 7 Source Data/7C/7C images/._C1(tubulin)-Rad51 persistance.tif
- Figure 7 Source Data/7C/7C images/C2(DNA)-Rad51 persistance.tif
- __MACOSX/Figure 7 Source Data/7C/7C images/._C2(DNA)-Rad51 persistance.tif
- Figure 7 Source Data/7C/7C images/C3(Rad51)-Rad51 persistance.tif
- __MACOSX/Figure 7 Source Data/7C/7C images/._C3(Rad51)-Rad51 persistance.tif
- Figure 7 Source Data/7C/7C images/Rad51 persistance (RGB).tif
- __MACOSX/Figure 7 Source Data/7C/7C images/._Rad51 persistance (RGB).tif
- __MACOSX/Figure 7 Source Data/7C/._7C images
- Figure 7 Source Data/7C/7C Quantification Rad51 retention in meiosis I.xlsx
- __MACOSX/Figure 7 Source Data/7C/._7C Quantification Rad51 retention in meiosis I.xlsx
- Figure 7 Source Data/7D/
- Figure 7 Source Data/7D/.DS_Store
- __MACOSX/Figure 7 Source Data/7D/
- __MACOSX/Figure 7 Source Data/7D/._.DS_Store
- Figure 7 Source Data/7D/7D Quantification spore viability.xlsx
- __MACOSX/Figure 7 Source Data/7D/._7D Quantification spore viability.xlsx
- __MACOSX/._Figure 7 Source Data
