# Supplementary material for: CDK phosphorylation of Sfr1 downregulates Rad51 function in late-meiotic homolog invasions
Source: EMBO J. 2024 Aug 22;43(19):4356–83. doi: 10.1038/s44318-024-00205-2 (PMC11445502; doi:10.1038/s44318-024-00205-2)
Supplement: Supplementary file 22 — Source data Fig. 7 [file 44318_2024_205_MOESM22_ESM.zip › Figure 7 Source Data/7A/7A Quantification chromatin segregation defects.xlsx]

## Sheet: Fig. 7A
Fig. 7A	Chromatin segregation defects
	Anaphase I										Anaphase II
	Normal segregation		Lagging/fragmented DNA/ unequal segregation		Single DNA mass		n				Normal segregation		Lagging/fragmented DNA/ unequal segregation		Single DNA mass		n
		%		%		%		Total %				%		%		%		Total %
control sfr1+ (CMC1843)	60	81.0811	14	18.9189	0	0	74	100		control sfr1+ (CMC1843)	55	91.6667	5	8.33333	0	0	60	100
sfr1-7A (CMC1847)	55	75.3425	18	24.6575	0	0	73	100		sfr1-7A (CMC1847)	66	88	9	12	0	0	75	100
sfr1-7D (CMC1848)	62	72.093	24	27.907	0	0	86	100		sfr1-7D (CMC1848)	45	72.5806	17	27.4194	0	0	62	100
Dsfr1 (CMC1845)	36	46.1538	41	52.5641	1	1.28205	78	100		Dsfr1 (CMC1845)	38	74.5098	13	25.4902	0	0	51	100
Ddbl2 (CMC1860)	28	33.3333	54	64.2857	2	2.38095	84	100		Ddbl2 (CMC1860)	20	32.2581	42	67.7419	0	0	62	100
Ddbl2 sfr1-7A (CMC1862)	8	13.3333	25	41.6667	27	45	60	100		Ddbl2 sfr1-7A (CMC1862)	0	0	12	21.8182	43	78.1818	55	100
Ddbl2 sfr1-7D (CMC1859)	36	57.1429	27	42.8571	0	0	63	100		Ddbl2 sfr1-7D (CMC1859)	35	70	15	30	0	0	50	100
Ddbl2 Dsfr1 (CMC1861)	32	53.3333	25	41.6667	3	5	60	100		Ddbl2 Dsfr1 (CMC1861)	36	70.5882	15	29.4118	0	0	51	100
