# Supplementary material for: CDK phosphorylation of Sfr1 downregulates Rad51 function in late-meiotic homolog invasions
Source: EMBO J. 2024 Aug 22;43(19):4356–83. doi: 10.1038/s44318-024-00205-2 (PMC11445502; doi:10.1038/s44318-024-00205-2)
Supplement: Supplementary file 22 — Source data Fig. 7 [file 44318_2024_205_MOESM22_ESM.zip › Figure 7 Source Data/7B/7B Quantification mononucleated zygotes with two spindles.xlsx]

## Sheet: Fig. 7B
Fig. 7B	Mononucleated zygotes with two spindles
	Anaphase II
	Mononucleated zygotes with two spindles	n	%
control sfr1+ (CMC1843)	0	60	0
sfr1-7A (CMC1847)	0	75	0
sfr1-7D (CMC1848)	0	62	0
Dsfr1 (CMC1845)	0	51	0
Ddbl2 (CMC1860)	2	62	3.22581
Ddbl2 sfr1-7A (CMC1862)	49	55	89.0909
Ddbl2 sfr1-7D (CMC1859)	0	50	0
Ddbl2 Dsfr1 (CMC1861)	0	51	0
