# Supplementary material for: CDK phosphorylation of Sfr1 downregulates Rad51 function in late-meiotic homolog invasions
Source: EMBO J. 2024 Aug 22;43(19):4356–83. doi: 10.1038/s44318-024-00205-2 (PMC11445502; doi:10.1038/s44318-024-00205-2)
Supplement: Supplementary file 22 — Source data Fig. 7 [file 44318_2024_205_MOESM22_ESM.zip › Figure 7 Source Data/7C/7C Quantification Rad51 retention in meiosis I.xlsx]

## Sheet: Fig. 7C
Fig. 7C	Zygotes in meiosis I with Rad51 foci
	Zygotes with anaphase I spindle
	Rad51 foci	n	%
control sfr1+ (CMC1843)	1	74	1.35135
sfr1-7A (CMC1847)	9	73	12.3288
sfr1-7D (CMC1848)	2	86	2.32558
Dsfr1 (CMC1845)	3	78	3.84615
Ddbl2 (CMC1860)	15	84	17.8571
Ddbl2 sfr1-7A (CMC1862)	47	60	78.3333
Ddbl2 sfr1-7D (CMC1859)	9	63	14.2857
Ddbl2 Dsfr1 (CMC1861)	5	60	8.33333
