# Supplementary material for: CDK phosphorylation of Sfr1 downregulates Rad51 function in late-meiotic homolog invasions
Source: EMBO J. 2024 Aug 22;43(19):4356–83. doi: 10.1038/s44318-024-00205-2 (PMC11445502; doi:10.1038/s44318-024-00205-2)
Supplement: Supplementary file 22 — Source data Fig. 7 [file 44318_2024_205_MOESM22_ESM.zip › Figure 7 Source Data/7D/7D Quantification spore viability.xlsx]

## Sheet: Fig. 7D
Fig. 7D	Spore viability
							%
Experiment 1	spore	1-4 cells	≥5 cells	n		Experiment 1	spore	1-4 cells	≥5 cells	total
control sfr1+ (CMC1843)	7	0	145	152		control sfr1+ (CMC1843)	4.60526	0	95.3947	100
sfr1-7A (CMC1847)	11	1	144	156		sfr1-7A (CMC1847)	7.05128	0.641026	92.3077	100
sfr1-7D (CMC1848)	10	1	143	154		sfr1-7D (CMC1848)	6.49351	0.649351	92.8571	100
Dsfr1 (CMC1845)	24	10	116	150		Dsfr1 (CMC1845)	16	6.66667	77.3333	100
Ddbl2 (CMC1860)	67	12	72	151		Ddbl2 (CMC1860)	44.3709	7.94702	47.6821	100
Ddbl2 sfr1-7A (CMC1862)	110	24	26	160		Ddbl2 sfr1-7A (CMC1862)	68.75	15	16.25	100
Ddbl2 sfr1-7D (CMC1859)	54	8	94	156		Ddbl2 sfr1-7D (CMC1859)	34.6154	5.12821	60.2564	100
Ddbl2 Dsfr1 (CMC1861)	34	8	114	156		Ddbl2 Dsfr1 (CMC1861)	21.7949	5.12821	73.0769	100
							%
Experiment 2	spore	1-4 cells	≥5 cells	n		Experiment 1	spore	1-4 cells	≥5 cells	total
control sfr1+ (CMC1843)	7	0	145	152		control sfr1+ (CMC1843)	4.60526	0	95.3947	100
sfr1-7A (CMC1847)	12	0	138	150		sfr1-7A (CMC1847)	8	0	92	100
sfr1-7D (CMC1848)	6	3	159	168		sfr1-7D (CMC1848)	3.57143	1.78571	94.6429	100
Dsfr1 (CMC1845)	39	12	102	153		Dsfr1 (CMC1845)	25.4902	7.84314	66.6667	100
Ddbl2 (CMC1860)	73	20	73	166		Ddbl2 (CMC1860)	43.9759	12.0482	43.9759	100
Ddbl2 sfr1-7A (CMC1862)	112	20	20	152		Ddbl2 sfr1-7A (CMC1862)	73.6842	13.1579	13.1579	100
Ddbl2 sfr1-7D (CMC1859)	60	14	90	164		Ddbl2 sfr1-7D (CMC1859)	36.5854	8.53659	54.878	100
Ddbl2 Dsfr1 (CMC1861)	41	5	136	182		Ddbl2 Dsfr1 (CMC1861)	22.5275	2.74725	74.7253	100
							%
Experiment 3	spore	1-4 cells	≥5 cells	n		Experiment 1	spore	1-4 cells	≥5 cells	total
control sfr1+ (CMC1843)	11	1	141	153		control sfr1+ (CMC1843)	7.18954	0.653595	92.1569	100
sfr1-7A (CMC1847)	4	1	146	151		sfr1-7A (CMC1847)	2.64901	0.662252	96.6887	100
sfr1-7D (CMC1848)	21	1	149	171		sfr1-7D (CMC1848)	12.2807	0.584795	87.1345	100
Dsfr1 (CMC1845)	29	10	116	155		Dsfr1 (CMC1845)	18.7097	6.45161	74.8387	100
Ddbl2 (CMC1860)	76	26	52	154		Ddbl2 (CMC1860)	49.3506	16.8831	33.7662	100
Ddbl2 sfr1-7A (CMC1862)	117	13	24	154		Ddbl2 sfr1-7A (CMC1862)	75.974	8.44156	15.5844	100
Ddbl2 sfr1-7D (CMC1859)	49	7	114	170		Ddbl2 sfr1-7D (CMC1859)	28.8235	4.11765	67.0588	100
Ddbl2 Dsfr1 (CMC1861)	33	2	119	154		Ddbl2 Dsfr1 (CMC1861)	21.4286	1.2987	77.2727	100
						%	mean					S.E.M.
							spore	1-4 cells	≥5 cells	total	spore	1-4 cells	≥5 cells
						control sfr1+ (CMC1843)	5.46669	0.217865	94.3154	100	0.861426	0.217865	1.07929
						sfr1-7A (CMC1847)	5.9001	0.434426	93.6655	100	1.64845	0.217299	1.51424
						sfr1-7D (CMC1848)	7.44855	1.00662	91.5448	100	2.5591	0.389993	2.26462
						Dsfr1 (CMC1845)	20.0666	6.98714	72.9462	100	2.82235	0.432478	3.22131
						Ddbl2 (CMC1860)	45.8991	12.2928	41.8081	100	1.72952	2.58253	4.16083
						Ddbl2 sfr1-7A (CMC1862)	72.8027	12.1998	14.9974	100	2.13146	1.95292	0.939625
						Ddbl2 sfr1-7D (CMC1859)	33.3414	5.92748	60.7311	100	2.32943	1.33677	3.52429
						Ddbl2 Dsfr1 (CMC1861)	21.917	3.05805	75.025	100	0.323047	1.11635	1.22046
